# Supplementary material for: Gene expression profile of intramuscular muscle in Nellore cattle with extreme values of fatty acid
Source: BMC Genomics. 2016 Nov 25;17:972. doi: 10.1186/s12864-016-3232-y (PMC5123393; doi:10.1186/s12864-016-3232-y)
Supplement: Additional file 3: Table S1. — Differentially expressed genes for C14:0. Table S2. Differentially expressed genes for C16:0. Table S3. Differentially expressed genes for C18:0. Table S4. Differentially expressed genes for C18:1 cis-9. Table S5.Differentially expressed genes for C18:2 cis-9trans-11. Table S6. Differentially expressed genes for C18:2 cis-6 cis -12 n6. Table S7. Differentially expressed genes for C18:3 n3. Table S8. Differentially expressed genes for SFA. Table S9. Differentially expressed genes for MUFA. Table S10. Differentially expressed genes for PUFA. Table S11. Differentially expressed genes for relationship between PUFA and SFA. Table S12. Differentially expressed genes. Table S13. Differentially expressed genes for n6. Table S14. Differentially expressed genes for the ratio of ω6/ω3. (XLS 486 kb) [file 12864_2016_3232_MOESM3_ESM.xls]

## Sheet: Table S1
Table S1. Differentially expressed genes for C14:0
gene_id	gene	locus	sample1	sample2	value_1	value_2	log2(fold_change)	p_value	q_value
ENSBTAG00000000448	BDH_BOVIN	1:72572940-72608810	LOW	HIGH	14.4	29.7217	1.04544	5e-05	0.0406
ENSBTAG00000003027	EMX2_BOVIN	26:38163824-38170070	LOW	HIGH	0.614009	1.95899	1.67378	5e-05	0.0406
ENSBTAG00000004281	ACSS1	13:42963403-43076853	LOW	HIGH	21.7994	49.527	1.18393	5e-05	0.0406
ENSBTAG00000004742	RUNX1	1:148678709-148773773	LOW	HIGH	4.67053	1.4875	-1.65069	5e-05	0.0406
ENSBTAG00000005714	ACTC_BOVIN	10:30361780-30367052	LOW	HIGH	284.373	67.286	-2.07941	5e-05	0.0406
ENSBTAG00000007596	A4IFA1_BOVIN	14:72386750-72399660	LOW	HIGH	7.12726	3.45646	-1.04405	5e-05	0.0406
ENSBTAG00000012710	SLIB_BOVIN	13:66863224-66872531	LOW	HIGH	0	5.65691	inf	5e-05	0.0406
ENSBTAG00000016514	CBPE_BOVIN	17:546397-697915	LOW	HIGH	0.905907	2.55049	1.49334	5e-05	0.0406
ENSBTAG00000016864	LBP	13:67874473-67910095	LOW	HIGH	0.699947	2.71476	1.9555	5e-05	0.0406
ENSBTAG00000018909	-	4:67767892-68200912	LOW	HIGH	6.62168	2.71826	-1.28451	5e-05	0.0406
ENSBTAG00000020643	A6QLV7_BOVIN	29:33240587-33255647	LOW	HIGH	3.11001	7.9859	1.36053	5e-05	0.0406
ENSBTAG00000021287	Q2EF45_BOVIN	5:53987908-54214799	LOW	HIGH	7.46348	13.1399	0.816034	5e-05	0.04063
ENSBTAG00000038748	HBB_BOVIN	15:49022977-49024619	LOW	HIGH	31.2543	10.954	-1.5126	5e-05	0.040623

## Sheet: Table S2
Table S2. Differentially expressed genes for C16:0
gene_id	gene	locus	sample_1	sample_2	value_1	value_2	log2(fold_change)	p_value	q_value
ENSBTAG00000000448	BDH_BOVIN	1:72572940-72608810	LOW	HIGH	13.7162	31.7739	1.21196	5e-05	0.0182
ENSBTAG00000000575	TNC	8:105965497-106067887	LOW	HIGH	1.25517	0.490319	-1.35609	5e-05	0.0182
ENSBTAG00000001154	DGAT2	15:55940756-55973229	LOW	HIGH	26.877	42.3112	0.654666	0.0001	0.031
ENSBTAG00000001288	MAOB	X:105235854-105359152	LOW	HIGH	2.61796	0.816618	-1.68071	5e-05	0.01818
ENSBTAG00000001890	LOC508354	1:70996326-71044754	LOW	HIGH	2.4435	1.18599	-1.04285	0.0001	0.031
ENSBTAG00000002635	PGRP1_BOVIN	18:53946096-53948160	LOW	HIGH	3.5268	0.767546	-2.20003	5e-05	0.018172
ENSBTAG00000004281	ACSS1	13:42963403-43076853	LOW	HIGH	21.6411	46.001	1.08789	0.00015	0.04273
ENSBTAG00000004602	Q1MW16_BOVIN	7:48063870-48069063	LOW	HIGH	20.1676	47.7749	1.24421	5e-05	0.018172
ENSBTAG00000004630	COMP	7:4354379-4361950	LOW	HIGH	3.17661	0.81124	-1.96929	5e-05	0.018172
ENSBTAG00000004742	RUNX1	1:148678709-148773773	LOW	HIGH	4.04316	1.46082	-1.46871	5e-05	0.018172
ENSBTAG00000005714	ACTC_BOVIN	10:30361780-30367052	LOW	HIGH	266.483	83.9449	-1.66653	5e-05	0.018172
ENSBTAG00000007173	F1MX49_BOVIN	6:71373512-71421283	LOW	HIGH	5.38532	3.49721	-0.62283	5e-05	0.018172
ENSBTAG00000007596	A4IFA1_BOVIN	14:72386750-72399660	LOW	HIGH	6.7919	3.34056	-1.02372	5e-05	0.018172
ENSBTAG00000008026	NEU1_BOVIN	13:52575277-52576188	LOW	HIGH	44.3058	93.4392	1.07653	5e-05	0.018172
ENSBTAG00000008539	ENHO_BOVIN	8:77234223-77236116	LOW	HIGH	7.22553	2.91709	-1.30857	5e-05	0.018172
ENSBTAG00000011667	PM20D2	9:61848878-61861891	LOW	HIGH	8.04324	4.52056	-0.83127	0.00015	0.04273
ENSBTAG00000011808	GDF8_BOVIN	2:6213565-6220196	LOW	HIGH	5.21387	2.60339	-1.00197	5e-05	0.018172
ENSBTAG00000011824	A5D9E8_BOVIN	8:85453018-85468721	LOW	HIGH	14.0382	8.71214	-0.68825	5e-05	0.018172
ENSBTAG00000011847	ASPN_BOVIN	8:85499332-85524670	LOW	HIGH	3.88767	2.06992	-0.90933	0.0001	0.031
ENSBTAG00000012594	MRPS6	1:669919-733729	LOW	HIGH	48.8425	74.0892	0.601125	0.0001	0.031
ENSBTAG00000012855	LIPL_BOVIN	8:67481088-67511227	LOW	HIGH	56.7069	103.57	0.869013	5e-05	0.018172
ENSBTAG00000014340	KERA	5:20995379-21002991	LOW	HIGH	2.27053	0.972984	-1.22254	5e-05	0.018172
ENSBTAG00000014912	FMOD_BOVIN	16:925080-935131	LOW	HIGH	8.80664	4.79363	-0.87747	5e-05	0.018172
ENSBTAG00000015297	BANK1	6:24052978-24096194	LOW	HIGH	8.71058	2.33951	-1.89657	5e-05	0.018172
ENSBTAG00000015369	AF1Q_BOVIN	3:19762895-19767967	LOW	HIGH	15.2019	7.68044	-0.98499	5e-05	0.018172
ENSBTAG00000016911	ARHGAP23	19:39724566-39771622	LOW	HIGH	2.1599	1.11019	-0.96016	5e-05	0.018172
ENSBTAG00000018248	MGLL	22:60443563-60493810	LOW	HIGH	65.1681	98.9477	0.602501	5e-05	0.018172
ENSBTAG00000018347	Q08DU3_BOVIN	8:38724602-38792047	LOW	HIGH	2.89357	1.47526	-0.97188	5e-05	0.018172
ENSBTAG00000018399	MYH15	1:53530574-53687569	LOW	HIGH	1.17357	0.322256	-1.86462	5e-05	0.018172
ENSBTAG00000018497	Q17QZ6_BOVIN	2:80858086-80871118	LOW	HIGH	8.45303	5.49232	-0.62205	0.0001	0.031
ENSBTAG00000018941	CPXM2	26:43829292-43966907	LOW	HIGH	1.11696	0.467791	-1.25564	5e-05	0.018172
ENSBTAG00000020056	Q9TRM6_BOVIN	9:14869510-14983763	LOW	HIGH	2.66267	1.09571	-1.28101	5e-05	0.018172
ENSBTAG00000020072	CTHL4_BOVIN	GJ059556,1:9048-10420	LOW	HIGH	6.56744	1.09396	-2.58577	5e-05	0.018172
ENSBTAG00000021059	A6N4C9_BOVIN	X:50951670-50973156	LOW	HIGH	2.61098	0.566029	-2.20564	0.00015	0.04273
ENSBTAG00000021287	Q2EF45_BOVIN	5:53987908-54214799	LOW	HIGH	7.04838	14.0506	0.995264	5e-05	0.018172
ENSBTAG00000027962	-	2:112675321-112675995	LOW	HIGH	31.7472	52.1584	0.716269	5e-05	0.018172
ENSBTAG00000038748	HBB_BOVIN	15:49022977-49024619	LOW	HIGH	31.7055	8.85581	-1.84004	5e-05	0.018172

## Sheet: Table S3
Table S3. Differentially expressed genes for C18:0
gene_id	gene	locus	sample_1	sample_2	value_1	value_2	log2(fold_change)	p_value	q_value
ENSBTAG00000000088	ALCAM	1:50332271-50558841	LOW	HIGH	7.70881	3.09433	-1.31688	5e-05	0.005959
ENSBTAG00000000140	Q3ZCJ6_BOVIN	16:29585791-29624037	LOW	HIGH	2.31776	4.70911	1.02273	5e-05	0.005959
ENSBTAG00000000421	EEA1	5:22806702-22884689	LOW	HIGH	3.52348	2.11912	-0.73354	0.00025	0.021803
ENSBTAG00000000448	1. BDH_BOVIN	1:72572940-72608810	LOW	HIGH	10.0432	29.0896	1.53429	5e-05	0.005959
ENSBTAG00000000494	PDE4D	20:20268720-20321935	LOW	HIGH	33.912	18.9902	-0.83654	5e-05	0.005959
ENSBTAG00000000671	PARP3	22:49538817-49544236	LOW	HIGH	2.27448	1.0426	-1.12535	0.0003	0.025141
ENSBTAG00000000807	A2VDW4_BOVIN	21:25993164-26004025	LOW	HIGH	2.01042	3.65388	0.861929	0.0007	0.042908
ENSBTAG00000001017	SLK	26:24786359-24844579	LOW	HIGH	5.56177	3.56468	-0.64177	0.0003	0.025141
ENSBTAG00000001086	FHL2_BOVIN	11:9253233-9300671	LOW	HIGH	1.97094	4.03327	1.03306	0.0007	0.042908
ENSBTAG00000001101	IL28RA	2:129315263-129338069	LOW	HIGH	1.34038	0.361918	-1.8889	0.0001	0.010517
ENSBTAG00000001288	MAOB	X:105235854-105359152	LOW	HIGH	2.9106	1.4058	-1.04992	5e-05	0.005959
ENSBTAG00000001468	A6QPG4_BOVIN	10:67430990-67516426	LOW	HIGH	28.8922	19.0662	-0.59966	0.0005	0.033522
ENSBTAG00000001489	F2Z4C1_BOVIN	5:30821250-30825700	LOW	HIGH	8.2745	14.7273	0.831746	0.0004	0.029389
ENSBTAG00000001741	A0JNK4_BOVIN	13:66204670-66292988	LOW	HIGH	25.2094	14.4634	-0.80155	5e-05	0.005959
ENSBTAG00000001745	LUM_BOVIN	5:21037442-21044658	LOW	HIGH	19.1475	32.7091	0.772537	0.00035	0.027606
ENSBTAG00000001890	LOC508354	1:70996326-71044754	LOW	HIGH	2.05805	1.12863	-0.8667	0.00035	0.027606
ENSBTAG00000002068	TAGL2_BOVIN	3:9878838-9886647	LOW	HIGH	26.1025	42.1694	0.692006	0.00035	0.027606
ENSBTAG00000002527	ZSWIM4	7:12959853-12977638	LOW	HIGH	3.5505	1.81313	-0.96954	5e-05	0.005959
ENSBTAG00000002749	F1MCX2_BOVIN	19:46456087-46483532	LOW	HIGH	2.65677	1.0284	-1.36927	0.0006	0.038084
ENSBTAG00000002835	SMAD1_BOVIN	17:12906375-12953417	LOW	HIGH	19.7743	12.1259	-0.70554	0.0002	0.018656
ENSBTAG00000003027	EMX2_BOVIN	26:38163824-38170070	LOW	HIGH	0.696613	2.03205	1.54451	5e-05	0.005959
ENSBTAG00000003074	C4TQH6_BOVIN	19:62486091-62496100	LOW	HIGH	23.517	13.7338	-0.77597	0.0001	0.010517
ENSBTAG00000003202	OPRD1	2:125213836-125255802	LOW	HIGH	0.870717	2.18899	1.32999	0.00045	0.03155
ENSBTAG00000003438	Q58DD1_BOVIN	11:97582041-97608142	LOW	HIGH	5.76988	3.27177	-0.81847	5e-05	0.005959
ENSBTAG00000003650	NR4A2_BOVIN	2:39999716-40017015	LOW	HIGH	2.19682	3.85443	0.811105	0.0005	0.033522
ENSBTAG00000003808	HDAC9	4:27174249-27457097	LOW	HIGH	5.12511	3.0071	-0.76921	0.00015	0.014367
ENSBTAG00000004041	A6QNX8_BOVIN	12:89304123-89331902	LOW	HIGH	88.2328	53.3825	-0.72495	0.00035	0.027606
ENSBTAG00000004280	SRPX	X:110531878-110672966	LOW	HIGH	1.72177	3.15269	0.872692	0.0008	0.046894
ENSBTAG00000004281	ACSS1	13:42963403-43076853	LOW	HIGH	16.5373	47.8017	1.53134	5e-05	0.005959
ENSBTAG00000004742	RUNX1	1:148678709-148773773	LOW	HIGH	4.00338	0.6248	-2.67975	5e-05	0.005959
ENSBTAG00000004950	RNBR_BOVIN	10:26288222-26289852	LOW	HIGH	11.7447	20.0555	0.771982	0.00015	0.014367
ENSBTAG00000005105	PAFA2_BOVIN	2:127684836-127720396	LOW	HIGH	3.66724	2.18207	-0.749	0.00085	0.048759
ENSBTAG00000005146	-	23:28330538-28334072	LOW	HIGH	19.8042	35.4425	0.839672	5e-05	0.005959
ENSBTAG00000005250	PGS1_BOVIN	X:39639905-39653687	LOW	HIGH	9.12531	15.1861	0.734803	0.0001	0.010517
ENSBTAG00000005431	LMCD1_BOVIN	22:17961210-18018234	LOW	HIGH	245.028	124.698	-0.97451	5e-05	0.005959
ENSBTAG00000005477	LAPM5_BOVIN	2:123350417-123376541	LOW	HIGH	6.619	10.987	0.73111	0.0001	0.010517
ENSBTAG00000005517	NOP58	2:91203325-91227105	LOW	HIGH	20.4619	13.2268	-0.62947	0.00025	0.021803
ENSBTAG00000005714	ACTC_BOVIN	10:30361780-30367052	LOW	HIGH	393.364	24.0647	-4.03087	5e-05	0.005959
ENSBTAG00000005847	ROCK2	11:86501576-86583652	LOW	HIGH	37.7236	17.6712	-1.09407	5e-05	0.005959
ENSBTAG00000005869	SENP6	9:15453770-15587698	LOW	HIGH	13.2487	7.75451	-0.77274	5e-05	0.005959
ENSBTAG00000006121	E1BP09_BOVIN	18:62435401-62438857	LOW	HIGH	6.89254	23.869	1.79203	5e-05	0.005959
ENSBTAG00000006182	-	8:88081847-88083087	LOW	HIGH	1.29153	0.460648	-1.48734	0.00055	0.035757
ENSBTAG00000006187	MFAP4_BOVIN	19:34685356-34687892	LOW	HIGH	4.01834	6.90088	0.78018	0.0003	0.025141
ENSBTAG00000006194	E1BNB5_BOVIN	29:44673878-44679325	LOW	HIGH	1.91771	0.26418	-2.85979	0.0006	0.038084
ENSBTAG00000006214	A6QQC7_BOVIN	8:71278582-71349786	LOW	HIGH	4.02965	6.64681	0.722007	0.00045	0.03155
ENSBTAG00000006276	A3KMW5_BOVIN	19:53978216-53984772	LOW	HIGH	3.76918	6.67161	0.823784	5e-05	0.005959
ENSBTAG00000006291	CYLD_BOVIN	18:19224239-19293983	LOW	HIGH	25.4399	12.975	-0.97136	5e-05	0.005959
ENSBTAG00000006563	A6H7I0_BOVIN	22:15444465-15451791	LOW	HIGH	237.478	118.197	-1.00661	5e-05	0.005959
ENSBTAG00000006579	P4HA3_BOVIN	15:54418558-54459500	LOW	HIGH	9.80895	6.08345	-0.68921	0.00065	0.041015
ENSBTAG00000006732	NRCAM	4:49526573-49615802	LOW	HIGH	1.08077	0.192123	-2.49195	5e-05	0.005959
ENSBTAG00000007062	IBP5_BOVIN	2:105378990-105397646	LOW	HIGH	16.8707	30.2808	0.84388	5e-05	0.005959
ENSBTAG00000007079	LCP1	12:16255787-16320221	LOW	HIGH	2.57139	4.42177	0.782076	0.0006	0.038084
ENSBTAG00000007153	C1QA_BOVIN	2:130792854-130795743	LOW	HIGH	10.5154	22.4193	1.09224	5e-05	0.005959
ENSBTAG00000007239	Q5W1C4_BOVIN	2:44850891-44867293	LOW	HIGH	1.46403	3.50474	1.25937	0.00025	0.021803
ENSBTAG00000007268	F13A_BOVIN	23:48633935-48776698	LOW	HIGH	2.61844	4.51812	0.787014	5e-05	0.005959
ENSBTAG00000007312	C0IP18_BOVIN	7:17811221-17814125	LOW	HIGH	2.74022	5.97323	1.12422	0.00045	0.03155
ENSBTAG00000007415	A7Y461_BOVIN	10:21521554-21573888	LOW	HIGH	21.8798	9.21873	-1.24696	5e-05	0.005959
ENSBTAG00000007447	A2VDV0_BOVIN	5:23348067-23364470	LOW	HIGH	57.3425	30.0885	-0.93039	0.0002	0.018656
ENSBTAG00000007554	IFI6_BOVIN	2:126246560-126250182	LOW	HIGH	4.41207	9.39937	1.09111	0.00015	0.014367
ENSBTAG00000007596	A4IFA1_BOVIN	14:72386750-72399660	LOW	HIGH	5.8899	3.0556	-0.94679	0.00015	0.014367
ENSBTAG00000007763	SATT_BOVIN	11:63290421-63395507	LOW	HIGH	5.50728	1.94435	-1.50205	5e-05	0.005959
ENSBTAG00000008074	C1QTNF6	5:75992621-75999893	LOW	HIGH	1.8486	3.76986	1.02808	5e-05	0.005959
ENSBTAG00000008121	RSPO3	9:24365332-24508267	LOW	HIGH	17.4276	5.28451	-1.72153	5e-05	0.005959
ENSBTAG00000008131	RNF115	3:21639997-21705577	LOW	HIGH	46.3278	17.5565	-1.39988	5e-05	0.005959
ENSBTAG00000008139	HXA3_BOVIN	4:69357160-69389905	LOW	HIGH	2.02793	4.05247	0.998791	0.00045	0.03155
ENSBTAG00000008291	EPCR_BOVIN	13:65052809-65106553	LOW	HIGH	5.29828	8.68615	0.713193	0.0007	0.042908
ENSBTAG00000008388	THOC2	X:7580440-7696156	LOW	HIGH	4.80676	3.0936	-0.63578	0.0005	0.033522
ENSBTAG00000008733	MAGED1	X:95708019-95714844	LOW	HIGH	5.2132	8.36749	0.682628	0.0001	0.010517
ENSBTAG00000008761	TRAFD1	17:64313878-64328239	LOW	HIGH	18.9134	7.36941	-1.35979	5e-05	0.005959
ENSBTAG00000008763	CX064_BOVIN	X:10981500-10983415	LOW	HIGH	4.73908	19.5199	2.04227	5e-05	0.005959
ENSBTAG00000008766	F1MHK2_BOVIN	2:126676549-126727482	LOW	HIGH	2.09159	3.29591	0.656072	0.00075	0.044946
ENSBTAG00000008921	NEXN	3:66998943-67053966	LOW	HIGH	262.548	116.214	-1.17579	5e-05	0.005959
ENSBTAG00000009150	SPON1_BOVIN	15:38991043-39309268	LOW	HIGH	0.913486	1.84623	1.01513	5e-05	0.005959
ENSBTAG00000009441	RBBP6	25:22459387-22493189	LOW	HIGH	6.50894	4.41792	-0.55906	0.00085	0.048759
ENSBTAG00000009705	PEDF_BOVIN	19:23422879-23430667	LOW	HIGH	18.1859	30.7727	0.758832	5e-05	0.005959
ENSBTAG00000009995	A7Z087_BOVIN	20:5512160-5584540	LOW	HIGH	17.7369	9.94979	-0.83401	5e-05	0.005959
ENSBTAG00000009996	DOT1L	7:22629691-22680307	LOW	HIGH	19.0773	9.6746	-0.97959	5e-05	0.005959
ENSBTAG00000010069	Q17QJ4_BOVIN	7:51438726-51442500	LOW	HIGH	22.1965	12.6944	-0.80614	5e-05	0.005959
ENSBTAG00000010155	REG1_BOVIN	19:14735717-14741999	LOW	HIGH	7.66677	14.8207	0.950927	5e-05	0.005959
ENSBTAG00000010361	Q0V7L8_BOVIN	10:36577284-36586360	LOW	HIGH	5.46456	3.27654	-0.73793	0.00035	0.027606
ENSBTAG00000010402	MYH9	5:75094865-75179909	LOW	HIGH	74.1914	28.6226	-1.3741	5e-05	0.005959
ENSBTAG00000010549	IFRD1	4:55872975-55896662	LOW	HIGH	48.1057	18.1527	-1.40602	5e-05	0.005959
ENSBTAG00000010793	A5PKA3_BOVIN	1:57819992-57855630	LOW	HIGH	16.3769	25.5477	0.641532	0.00015	0.014367
ENSBTAG00000010992	CATH_BOVIN	21:25675907-25696632	LOW	HIGH	8.09078	13.6302	0.752451	5e-05	0.005959
ENSBTAG00000011010	PRND	13:47444351-47449390	LOW	HIGH	0.461348	1.38304	1.58392	5e-05	0.005959
ENSBTAG00000011187	FA13A_BOVIN	6:37355567-37457493	LOW	HIGH	8.58777	4.92125	-0.80326	5e-05	0.005959
ENSBTAG00000011189	TJAP1	23:17001347-17025374	LOW	HIGH	11.2952	7.41148	-0.60788	0.00045	0.03155
ENSBTAG00000011193	Q1RMH5_BOVIN	2:130783986-130788357	LOW	HIGH	6.58613	13.4001	1.02474	5e-05	0.005959
ENSBTAG00000011196	C1QB_BOVIN	2:130769171-130775911	LOW	HIGH	10.0091	18.4394	0.881473	5e-05	0.005959
ENSBTAG00000011197	IPMK	26:762047-814255	LOW	HIGH	1.23556	0.498653	-1.30906	5e-05	0.005959
ENSBTAG00000011207	CNN1_BOVIN	7:17106393-17114222	LOW	HIGH	14.3583	7.28985	-0.97792	5e-05	0.005959
ENSBTAG00000011252	RAD50	7:23062885-23169956	LOW	HIGH	6.26256	3.53494	-0.82507	5e-05	0.005959
ENSBTAG00000011338	C10H5orf13	10:2161054-2193663	LOW	HIGH	24.619	38.5606	0.647357	0.0001	0.010517
ENSBTAG00000011458	Q58DP5_BOVIN	13:52844181-52850549	LOW	HIGH	1.97729	3.54539	0.842421	0.00025	0.021803
ENSBTAG00000011733	GIPC2_BOVIN	3:66795566-66895377	LOW	HIGH	4.98574	0.965172	-2.36895	5e-05	0.005959
ENSBTAG00000011734	ANKR1_BOVIN	26:12571208-12580580	LOW	HIGH	837.263	86.1831	-3.2802	5e-05	0.005959
ENSBTAG00000011905	A5PKL2_BOVIN	15:38900250-38977399	LOW	HIGH	17.9687	9.94145	-0.85396	5e-05	0.005959
ENSBTAG00000011976	Q148E6_BOVIN	3:99937184-99957408	LOW	HIGH	0.989299	3.04129	1.6202	5e-05	0.005959
ENSBTAG00000012036	A6QR63_BOVIN	8:69930955-69946715	LOW	HIGH	3.25323	5.69167	0.80698	0.0004	0.029389
ENSBTAG00000012046	JUNB_BOVIN	7:13851130-13852933	LOW	HIGH	39.6675	25.5312	-0.63569	0.0007	0.042908
ENSBTAG00000012082	E1BJH6_BOVIN	25:2439750-2441210	LOW	HIGH	87.2359	32.7141	-1.41501	5e-05	0.005959
ENSBTAG00000012149	E1BI54_BOVIN	5:26180270-26182515	LOW	HIGH	19.0403	11.2655	-0.75714	0.0005	0.033522
ENSBTAG00000012237	AEBP1	4:77881912-77891706	LOW	HIGH	3.56479	7.25383	1.02493	5e-05	0.005959
ENSBTAG00000012409	Q2KJC7_BOVIN	12:24241936-24276486	LOW	HIGH	1.61992	3.83286	1.2425	0.0001	0.010517
ENSBTAG00000012514	PODN	3:93728704-93751305	LOW	HIGH	8.46262	14.3849	0.76538	5e-05	0.005959
ENSBTAG00000012710	SLIB_BOVIN	13:66863224-66872531	LOW	HIGH	0	2.53581	inf	5e-05	0.005959
ENSBTAG00000012719	UBTD1_BOVIN	26:18575001-18625622	LOW	HIGH	10.8742	16.6868	0.617797	0.0004	0.029389
ENSBTAG00000012771	A7Z067_BOVIN	7:63379474-63410973	LOW	HIGH	1.93804	3.43783	0.826895	0.0001	0.010517
ENSBTAG00000013066	IGF2_BOVIN	29:50046625-50065230	LOW	HIGH	28.4296	47.4162	0.737987	0.00075	0.044946
ENSBTAG00000013103	CO1A1_BOVIN	19:37088245-37104998	LOW	HIGH	44.4258	86.4093	0.959788	5e-05	0.005959
ENSBTAG00000013347	DMPK	18:53760688-53769611	LOW	HIGH	60.3645	89.5803	0.569482	0.00075	0.044946
ENSBTAG00000013369	COL14A1	14:83892852-84109620	LOW	HIGH	2.38629	3.87051	0.69775	0.00025	0.021803
ENSBTAG00000013472	CO1A2_BOVIN	4:11624469-11661163	LOW	HIGH	55.185	102.284	0.890229	0.0001	0.010517
ENSBTAG00000013905	A7Z065_BOVIN	26:31387331-31425414	LOW	HIGH	10.9181	7.28143	-0.58443	0.00035	0.027606
ENSBTAG00000013923	Q0P598_BOVIN	11:19815844-19846493	LOW	HIGH	1.33088	2.51597	0.918735	0.00055	0.035757
ENSBTAG00000014027	TRIM36	10:3921476-3962283	LOW	HIGH	1.01292	0.422692	-1.26085	0.0004	0.029389
ENSBTAG00000014090	ARI5A_BOVIN	11:2526185-2537850	LOW	HIGH	2.78851	1.12084	-1.31492	5e-05	0.005959
ENSBTAG00000014665	ATS2_BOVIN	7:1956351-2165242	LOW	HIGH	3.01478	4.60218	0.610266	0.00055	0.035757
ENSBTAG00000014824	Q0V8K1_BOVIN	10:21806053-21814533	LOW	HIGH	2.40941	4.31519	0.84074	0.00015	0.014367
ENSBTAG00000014835	SPRC_BOVIN	7:64878193-64900828	LOW	HIGH	222.789	369.854	0.731276	0.00075	0.044946
ENSBTAG00000014855	MICAL2	15:41003242-41107850	LOW	HIGH	18.2869	8.30522	-1.13872	5e-05	0.005959
ENSBTAG00000015228	Q29630_BOVIN	7:63748884-63756646	LOW	HIGH	102.085	155.327	0.605534	0.0005	0.033522
ENSBTAG00000015297	BANK1	6:24052978-24096194	LOW	HIGH	9.681	4.48337	-1.11057	5e-05	0.005959
ENSBTAG00000015467	FAM184A	9:32425507-32497610	LOW	HIGH	4.70548	1.97421	-1.25307	5e-05	0.005959
ENSBTAG00000015509	-	4:47597859-47635332	LOW	HIGH	54.8395	35.2404	-0.63799	0.0004	0.029389
ENSBTAG00000015554	TMF1	22:32610464-32640830	LOW	HIGH	5.45978	3.2305	-0.75709	5e-05	0.005959
ENSBTAG00000015604	Q08DL3_BOVIN	5:25807925-25823618	LOW	HIGH	10.1089	20.734	1.03636	5e-05	0.005959
ENSBTAG00000015704	A5D7N7_BOVIN	12:90698789-90720746	LOW	HIGH	62.5597	36.6125	-0.7729	5e-05	0.005959
ENSBTAG00000015821	AMPD3	15:42759304-42796464	LOW	HIGH	23.0253	9.82181	-1.22916	5e-05	0.005959
ENSBTAG00000015978	F1N650_BOVIN	8:49624472-49642916	LOW	HIGH	15.573	27.6177	0.826547	5e-05	0.005959
ENSBTAG00000016185	ENAH	16:29238991-29442791	LOW	HIGH	21.7395	7.2324	-1.58777	5e-05	0.005959
ENSBTAG00000016514	CBPE_BOVIN	17:546397-697915	LOW	HIGH	0.786288	2.52433	1.68277	5e-05	0.005959
ENSBTAG00000016563	GOLGA4	22:10813997-10923960	LOW	HIGH	77.7722	45.2921	-0.78	0.0001	0.010517
ENSBTAG00000016637	Q17QQ6_BOVIN	12:11306593-11329117	LOW	HIGH	27.6067	18.816	-0.55306	0.0008	0.046894
ENSBTAG00000016864	LBP	13:67874473-67910095	LOW	HIGH	0.717718	2.64254	1.88044	5e-05	0.005959
ENSBTAG00000016895	NIPA2_BOVIN	2:973926-994208	LOW	HIGH	26.176	16.7687	-0.64248	0.00015	0.014367
ENSBTAG00000017448	A2VE41_BOVIN	11:38338743-38408288	LOW	HIGH	5.30825	9.30121	0.809182	5e-05	0.005959
ENSBTAG00000017597	ESCO1	24:35021779-35047784	LOW	HIGH	6.32816	3.5798	-0.8219	0.00015	0.014367
ENSBTAG00000017713	KTN1	10:68238009-68351879	LOW	HIGH	44.2595	27.6385	-0.67931	0.00025	0.021803
ENSBTAG00000017743	XIRP2	2:29080499-29131828	LOW	HIGH	382.84	124.155	-1.6246	0.0005	0.033522
ENSBTAG00000018152	Q0VCK1_BOVIN	18:62018418-62024004	LOW	HIGH	28.8468	44.5413	0.626732	0.0004	0.029389
ENSBTAG00000018164	FNDC4	11:72181229-72183230	LOW	HIGH	1.90708	4.42675	1.21488	0.00045	0.03155
ENSBTAG00000018773	RND1_BOVIN	5:31090624-31097555	LOW	HIGH	1.62756	3.29975	1.01965	0.00015	0.014367
ENSBTAG00000018909	-	4:67767892-68200912	LOW	HIGH	7.65128	1.91953	-1.99495	5e-05	0.005959
ENSBTAG00000019203	S10A4_BOVIN	3:16887101-16888570	LOW	HIGH	33.7753	58.9331	0.803109	5e-05	0.005959
ENSBTAG00000019267	MMP2	18:23828637-23855657	LOW	HIGH	17.8068	29.7312	0.739551	5e-05	0.005959
ENSBTAG00000019347	A6H734_BOVIN	19:40226035-40293157	LOW	HIGH	4.16227	6.79947	0.708052	0.00015	0.014367
ENSBTAG00000019409	GNPTAB	5:65913563-65996223	LOW	HIGH	7.87706	4.2394	-0.8938	5e-05	0.005959
ENSBTAG00000019517	ELN	25:33787888-33820672	LOW	HIGH	10.4832	19.0967	0.865248	5e-05	0.005959
ENSBTAG00000019627	Q3SX33_BOVIN	15:30509503-30515399	LOW	HIGH	11.6662	17.9037	0.617929	0.00035	0.027606
ENSBTAG00000019669	C163A_BOVIN	5:102245936-102278444	LOW	HIGH	1.99851	4.24863	1.08808	5e-05	0.005959
ENSBTAG00000020214	LRRC8B	3:53852739-53862657	LOW	HIGH	1.08148	0.456874	-1.24314	0.0004	0.029389
ENSBTAG00000020233	C10orf118	26:34884593-34917883	LOW	HIGH	3.95448	2.40685	-0.71634	0.00085	0.048759
ENSBTAG00000020393	MT21C_BOVIN	12:82907166-82916245	LOW	HIGH	5.16073	14.5852	1.49886	5e-05	0.005959
ENSBTAG00000020528	Q2HJB6_BOVIN	25:36490770-36495789	LOW	HIGH	22.0143	33.1311	0.589746	0.0003	0.025141
ENSBTAG00000020643	A6QLV7_BOVIN	29:33240587-33255647	LOW	HIGH	2.08822	8.01572	1.94056	5e-05	0.005959
ENSBTAG00000020764	CNN2_BOVIN	7:45159980-45162941	LOW	HIGH	2.93314	5.72032	0.963649	0.00045	0.03155
ENSBTAG00000020860	CHD1	7:100492793-100565687	LOW	HIGH	3.87841	2.33948	-0.72927	5e-05	0.005959
ENSBTAG00000021151	MYH10_BOVIN	19:28680824-28800880	LOW	HIGH	14.8249	5.26186	-1.49437	5e-05	0.005959
ENSBTAG00000021287	Q2EF45_BOVIN	5:53987908-54214799	LOW	HIGH	6.64085	12.0459	0.859101	0.0002	0.018656
ENSBTAG00000021377	S10AE_BOVIN	3:16827336-16829392	LOW	HIGH	99.549	64.7622	-0.62026	0.0003	0.025141
ENSBTAG00000021466	COL3A1	2:7318226-7356937	LOW	HIGH	102.977	198.609	0.947607	0.0001	0.010517
ENSBTAG00000021527	IGF1R_BOVIN	21:8208821-8268093	LOW	HIGH	6.77181	4.484	-0.59475	0.0007	0.042908
ENSBTAG00000021672	RGS1	16:13314191-13318292	LOW	HIGH	5.13934	8.82706	0.78035	0.00035	0.027606
ENSBTAG00000021980	Q58CQ7_BOVIN	5:84286535-84308915	LOW	HIGH	19.4574	11.1611	-0.80184	5e-05	0.005959
ENSBTAG00000022449	SCD5_BOVIN	6:99233278-99410753	LOW	HIGH	2.08578	3.68613	0.821519	0.0004	0.029389
ENSBTAG00000022699	CAV3_BOVIN	22:17832936-17846997	LOW	HIGH	43.5801	65.3341	0.584166	0.00055	0.035757
ENSBTAG00000023523	GKAP1_BOVIN	8:78327712-78418760	LOW	HIGH	101.786	67.071	-0.60178	0.0004	0.029389
ENSBTAG00000023907	COL18A1	1:146989243-147040968	LOW	HIGH	3.42694	7.26158	1.08336	5e-05	0.005959
ENSBTAG00000030845	MPEG1	15:83667091-83671187	LOW	HIGH	1.09483	1.9168	0.807992	0.0004	0.029389
ENSBTAG00000031785	H2B1_BOVIN	23:31589470-31607791	LOW	HIGH	31.626	15.2876	-1.04875	5e-05	0.005959
ENSBTAG00000032057	-	3:28623390-28623702	LOW	HIGH	22.6258	53.1891	1.23317	0.00025	0.021803
ENSBTAG00000033803	FABP7_BOVIN	9:28834077-28837863	LOW	HIGH	3.89479	0.929269	-2.06738	5e-05	0.005959
ENSBTAG00000034147	OLM2B_BOVIN	3:7528021-7577290	LOW	HIGH	2.0237	3.42612	0.759578	0.0008	0.046894
ENSBTAG00000034222	CAB39L	12:19016367-19079171	LOW	HIGH	1.36092	2.71771	0.997814	0.0008	0.046894
ENSBTAG00000038048	-	13:32544523-32644278	LOW	HIGH	1.24856	2.13609	0.774705	0.0006	0.038084
ENSBTAG00000038748	HBB_BOVIN	15:49022977-49024619	LOW	HIGH	10.1013	4.3333	-1.22101	0.00085	0.048759
ENSBTAG00000039599	HOXB4	19:38561273-38564096	LOW	HIGH	0.886505	1.80275	1.024	0.00055	0.035757
ENSBTAG00000039657	F2Z4J1_BOVIN	23:31579046-31589230	LOW	HIGH	59.8385	34.6943	-0.78638	5e-05	0.005959
ENSBTAG00000044027	ITGBL1	12:81980947-82108529	LOW	HIGH	4.20601	7.77605	0.886585	0.00025	0.021803
ENSBTAG00000044073	CD248	29:45016283-45018614	LOW	HIGH	2.69387	4.49675	0.739204	0.0005	0.033522
ENSBTAG00000044150	E1BMA5_BOVIN	3:3045780-3119590	LOW	HIGH	9.0476	3.82887	-1.24062	5e-05	0.005959
ENSBTAG00000045661	-	10:42671323-42671620	LOW	HIGH	16.0588	46.7043	1.54019	5e-05	0.005959
ENSBTAG00000045822	-	15:74915625-74916613	LOW	HIGH	13.4395	6.30497	-1.09192	5e-05	0.005959
ENSBTAG00000046512	E1AXU0_BOVIN	22:12549675-12558895	LOW	HIGH	135.389	48.1611	-1.49117	5e-05	0.005959
ENSBTAG00000047029	E1BEQ3_BOVIN	11:47050710-47051142	LOW	HIGH	13.324	0.791384	-4.0735	5e-05	0.005959
ENSBTAG00000047229	CRIP1_BOVIN	21:71390599-71392110	LOW	HIGH	17.4881	33.0816	0.919652	0.0001	0.010517

## Sheet: Table S4
Table S4. Differentially expressed genes for C18:1 cis-9
gene_id	gene	locus	sample_1	sample_2	value_1	value_2	log2(fold_change)	p_value	q_value
ENSBTAG00000000057	A7E3P4_BOVIN	3:15470301-15480443	LOW	HIGH	1.43146	0.722258	-0.98691	0.00025	0.013128
ENSBTAG00000000133	Q2KIW2_BOVIN	19:27921926-27923997	LOW	HIGH	2.15713	1.07602	-1.00342	0.00115	0.037859
ENSBTAG00000000140	Q3ZCJ6_BOVIN	16:29585791-29624037	LOW	HIGH	4.13496	2.40063	-0.78446	0.0004	0.018481
ENSBTAG00000000154	IRF2BP1	X:11966613-11968272	LOW	HIGH	15.8141	25.2652	0.675939	5e-05	0.003845
ENSBTAG00000000240	A6QLP4_BOVIN	9:70181053-70304090	LOW	HIGH	3.61942	1.93983	-0.89983	5e-05	0.003845
ENSBTAG00000000271	MNS1	10:53958911-54043420	LOW	HIGH	2.90801	1.43341	-1.02058	0.00015	0.009021
ENSBTAG00000000387	Q3MHK5_BOVIN	22:51262429-51266667	LOW	HIGH	6.78497	4.17099	-0.70195	5e-05	0.003845
ENSBTAG00000000448	BDH_BOVIN	1:72572940-72608810	LOW	HIGH	17.6431	7.32	-1.26919	5e-05	0.003845
ENSBTAG00000000575	TNC	8:105965497-106067887	LOW	HIGH	1.11326	0.584424	-0.92971	0.00025	0.013128
ENSBTAG00000000802	LYVE1_BOVIN	15:42678183-42692464	LOW	HIGH	2.5712	1.23507	-1.05785	0.0002	0.011041
ENSBTAG00000000917	BMP1	8:69980324-70027825	LOW	HIGH	4.06775	1.98377	-1.03598	5e-05	0.003845
ENSBTAG00000000925	GL8D2_BOVIN	5:67994625-68036627	LOW	HIGH	5.04592	2.88707	-0.80551	0.00035	0.016972
ENSBTAG00000000967	DET1	21:19928625-19953516	LOW	HIGH	9.89008	14.0226	0.503696	0.0008	0.030112
ENSBTAG00000001061	PRKCA	19:63500602-63581649	LOW	HIGH	9.66551	14.305	0.565603	0.00045	0.019854
ENSBTAG00000001086	FHL2_BOVIN	11:9253233-9300671	LOW	HIGH	3.03175	1.35527	-1.16157	5e-05	0.003845
ENSBTAG00000001105	ANXA4_BOVIN	11:68070486-68144492	LOW	HIGH	12.0543	8.40813	-0.5197	0.0006	0.024559
ENSBTAG00000001288	MAOB	X:105235854-105359152	LOW	HIGH	1.90812	0.798805	-1.25624	5e-05	0.003845
ENSBTAG00000001444	TNXB	23:27083668-27136954	LOW	HIGH	6.18755	3.9689	-0.64063	5e-05	0.003845
ENSBTAG00000001573	JMJD1C	28:19393374-19663523	LOW	HIGH	3.60923	2.48329	-0.53944	0.0005	0.021444
ENSBTAG00000001579	B0JYP5_BOVIN	14:4085145-4168483	LOW	HIGH	12.8045	17.7205	0.46877	0.00145	0.044345
ENSBTAG00000001729	DUS10_BOVIN	16:25895750-25936864	LOW	HIGH	15.6761	10.7249	-0.54761	0.00045	0.019854
ENSBTAG00000001741	A0JNK4_BOVIN	13:66204670-66292988	LOW	HIGH	15.3423	23.7292	0.629152	5e-05	0.003845
ENSBTAG00000001745	LUM_BOVIN	5:21037442-21044658	LOW	HIGH	25.4846	11.6864	-1.12479	5e-05	0.003845
ENSBTAG00000001835	CXA1_BOVIN	9:30127785-30140793	LOW	HIGH	2.94253	1.82403	-0.68993	0.00085	0.031123
ENSBTAG00000001890	LOC508354	1:70996326-71044754	LOW	HIGH	2.26897	1.13292	-1.00199	0.0003	0.015162
ENSBTAG00000001968	A6QNT7_BOVIN	1:87007532-87017223	LOW	HIGH	5.074	3.29339	-0.62355	0.0002	0.011041
ENSBTAG00000002023	NOS1	17:60047140-60131472	LOW	HIGH	4.61035	6.79057	0.558657	0.00025	0.013128
ENSBTAG00000002068	TAGL2_BOVIN	3:9878838-9886647	LOW	HIGH	34.4304	23.5271	-0.54936	0.0001	0.006485
ENSBTAG00000002080	Q2HJ34_BOVIN	14:47005559-47013935	LOW	HIGH	10.6038	5.70928	-0.8932	5e-05	0.003845
ENSBTAG00000002096	Q2KI63_BOVIN	3:7996518-8005228	LOW	HIGH	1.58162	0.808931	-0.96732	0.0009	0.032081
ENSBTAG00000002215	GFPT2_BOVIN	7:772144-817756	LOW	HIGH	3.16067	1.83762	-0.7824	0.0001	0.006485
ENSBTAG00000002216	Q0VBX9_BOVIN	15:35331400-35334046	LOW	HIGH	10.279	15.1739	0.561889	0.0002	0.011041
ENSBTAG00000002278	FBN1	10:61877807-62142171	LOW	HIGH	14.4927	7.84837	-0.88486	5e-05	0.003845
ENSBTAG00000002279	LC7L3_BOVIN	19:36622183-36647084	LOW	HIGH	23.2008	14.6248	-0.66576	5e-05	0.003845
ENSBTAG00000002321	GCST_BOVIN	22:51257610-51261937	LOW	HIGH	5.11244	3.04483	-0.74765	0.0002	0.011041
ENSBTAG00000002554	FAM115A	4:107839225-107876940	LOW	HIGH	6.24952	4.04506	-0.62759	5e-05	0.003845
ENSBTAG00000002635	PGRP1_BOVIN	18:53946096-53948160	LOW	HIGH	3.1604	0.963222	-1.71417	0.0001	0.006485
ENSBTAG00000002644	KCNQ4	3:105977254-106003115	LOW	HIGH	9.45184	6.32667	-0.57915	0.00065	0.026306
ENSBTAG00000002755	ANKRD12	24:41913309-41975447	LOW	HIGH	3.77085	2.30238	-0.71176	5e-05	0.003845
ENSBTAG00000003265	Q08E01_BOVIN	26:30840112-30971458	LOW	HIGH	6.90916	4.83001	-0.51649	0.0015	0.04473
ENSBTAG00000003278	F1MY80_BOVIN	5:26202175-26206357	LOW	HIGH	14.6753	31.9864	1.12406	5e-05	0.003845
ENSBTAG00000003338	LRRCC1	14:79805241-79848868	LOW	HIGH	6.44258	3.58339	-0.84632	5e-05	0.003845
ENSBTAG00000003403	PADI2	2:136049643-136103406	LOW	HIGH	9.47153	17.8317	0.912776	5e-05	0.003845
ENSBTAG00000003754	STARD9	10:38111922-38135944	LOW	HIGH	2.37238	1.51081	-0.65102	0.0005	0.021444
ENSBTAG00000003784	DNJC2_BOVIN	4:44769574-44803651	LOW	HIGH	19.8575	14.2982	-0.47385	0.0015	0.04473
ENSBTAG00000003806	A5PJT7_BOVIN	3:20228527-20233933	LOW	HIGH	7.12463	4.45807	-0.67639	0.0003	0.015162
ENSBTAG00000004038	F1MFB7_BOVIN	25:7647411-7689263	LOW	HIGH	7.86435	11.8164	0.587386	0.00025	0.013128
ENSBTAG00000004159	E1BJ27_BOVIN	11:27260474-27263699	LOW	HIGH	11.6022	17.231	0.570615	0.0015	0.04473
ENSBTAG00000004189	MLXIP	17:55472595-55528501	LOW	HIGH	102.315	151.595	0.567207	0.0005	0.021444
ENSBTAG00000004281	ACSS1	13:42963403-43076853	LOW	HIGH	27.9768	12.3457	-1.18023	0.0009	0.032081
ENSBTAG00000004602	Q1MW16_BOVIN	7:48063870-48069063	LOW	HIGH	12.5435	4.39344	-1.51352	0.0001	0.006485
ENSBTAG00000004720	SULF1	14:35476251-35558292	LOW	HIGH	1.62054	0.830184	-0.96498	0.0005	0.021444
ENSBTAG00000004838	E1B855_BOVIN	18:23309539-23312757	LOW	HIGH	0.992216	0.097245	-3.35097	0.0001	0.006485
ENSBTAG00000004860	A6QQD5_BOVIN	7:26237928-26329594	LOW	HIGH	4.56905	2.45861	-0.89405	5e-05	0.003845
ENSBTAG00000004899	ABLIM1	26:35198880-35385824	LOW	HIGH	12.1882	8.45033	-0.52841	0.0014	0.042937
ENSBTAG00000004934	NEMF	10:42809221-42862866	LOW	HIGH	5.1208	3.43545	-0.57587	0.00075	0.029147
ENSBTAG00000004950	RNBR_BOVIN	10:26288222-26289852	LOW	HIGH	18.3534	10.3254	-0.82985	5e-05	0.003845
ENSBTAG00000004999	A7Z077_BOVIN	5:78299381-78326511	LOW	HIGH	1.51312	0.903688	-0.74363	0.0001	0.006485
ENSBTAG00000005062	TEC	6:68468929-68530673	LOW	HIGH	0.900252	0.288216	-1.64318	5e-05	0.003845
ENSBTAG00000005077	CXCL12	28:45410675-45418793	LOW	HIGH	13.7332	8.4775	-0.69595	5e-05	0.003845
ENSBTAG00000005078	UCHL1_BOVIN	6:61796029-61807722	LOW	HIGH	8.17488	13.7944	0.754809	0.0004	0.018481
ENSBTAG00000005181	SYS1_BOVIN	13:74429934-74433440	LOW	HIGH	72.4601	100.951	0.478397	0.001	0.034614
ENSBTAG00000005250	PGS1_BOVIN	X:39639905-39653687	LOW	HIGH	12.0056	7.72292	-0.63648	0.0001	0.006485
ENSBTAG00000005259	UCP3	15:54213565-54224051	LOW	HIGH	256.907	393.711	0.61589	0.00055	0.023038
ENSBTAG00000005260	Q58DM6_BOVIN	6:38120577-38127577	LOW	HIGH	3.3668	0.935312	-1.84786	5e-05	0.003845
ENSBTAG00000005408	CLK1	2:89920585-89927819	LOW	HIGH	26.5877	18.4136	-0.52999	0.00045	0.019854
ENSBTAG00000005586	GATM_BOVIN	10:65325341-65341352	LOW	HIGH	3.64615	2.28965	-0.67125	0.0012	0.03891
ENSBTAG00000005606	F1N2F0_BOVIN	5:26188848-26191440	LOW	HIGH	9.02105	15.4297	0.774346	0.00025	0.013128
ENSBTAG00000005763	AKT1S1	18:56672751-56680246	LOW	HIGH	31.454	44.8487	0.511824	0.0002	0.011041
ENSBTAG00000005862	Q05B94_BOVIN	1:107895574-107928220	LOW	HIGH	1.84929	0.992488	-0.89785	5e-05	0.003845
ENSBTAG00000005923	ABTB2	15:65548290-65735623	LOW	HIGH	1.10783	1.95885	0.822268	0.0004	0.018481
ENSBTAG00000005929	SPTBN2	29:45358813-45503093	LOW	HIGH	0.528823	0.934798	0.821869	0.0007	0.027402
ENSBTAG00000006121	E1BP09_BOVIN	18:62435401-62438857	LOW	HIGH	21.2391	2.32217	-3.19318	5e-05	0.003845
ENSBTAG00000006138	SEM3C_BOVIN	4:40140493-40345588	LOW	HIGH	8.24481	5.81852	-0.50284	0.00135	0.042124
ENSBTAG00000006276	A3KMW5_BOVIN	19:53978216-53984772	LOW	HIGH	6.63802	4.33716	-0.614	0.0005	0.021444
ENSBTAG00000006349	A6QR03_BOVIN	2:127647570-127665188	LOW	HIGH	5.56364	3.22512	-0.78668	5e-05	0.003845
ENSBTAG00000006424	TNNI3_BOVIN	18:62717574-62721350	LOW	HIGH	1.93527	4.98822	1.36599	5e-05	0.003845
ENSBTAG00000006447	ACSM3	25:18605634-18656582	LOW	HIGH	0.416734	1.66601	1.9992	5e-05	0.003845
ENSBTAG00000006492	PI4K2B	6:46355299-46391439	LOW	HIGH	3.25505	2.12817	-0.61306	0.00045	0.019854
ENSBTAG00000006716	PGH1_BOVIN	11:93219286-93245045	LOW	HIGH	2.70525	1.52787	-0.82425	0.00015	0.009021
ENSBTAG00000006775	SLC12A7	20:71395141-71420351	LOW	HIGH	2.12729	1.35237	-0.65353	0.0013	0.04104
ENSBTAG00000007079	LCP1	12:16255787-16320221	LOW	HIGH	3.61982	2.21936	-0.70577	0.00085	0.031123
ENSBTAG00000007130	ESF1	13:7466617-7532561	LOW	HIGH	2.79557	1.50667	-0.89178	5e-05	0.003845
ENSBTAG00000007153	C1QA_BOVIN	2:130792854-130795743	LOW	HIGH	20.3161	9.93461	-1.03209	5e-05	0.003845
ENSBTAG00000007173	F1MX49_BOVIN	6:71373512-71421283	LOW	HIGH	5.96545	3.73167	-0.67681	5e-05	0.003845
ENSBTAG00000007208	HDAC11	22:59089633-59103701	LOW	HIGH	22.1952	31.1523	0.489091	0.00115	0.037859
ENSBTAG00000007268	F13A_BOVIN	23:48633935-48776698	LOW	HIGH	3.92363	2.09097	-0.90801	5e-05	0.003845
ENSBTAG00000007312	C0IP18_BOVIN	7:17811221-17814125	LOW	HIGH	5.2765	1.8013	-1.55054	5e-05	0.003845
ENSBTAG00000007321	SREK1	20:13393478-13436297	LOW	HIGH	4.20941	2.74218	-0.61829	0.00165	0.048136
ENSBTAG00000007331	A7MB83_BOVIN	1:123322466-123444003	LOW	HIGH	1.73589	0.979537	-0.8255	0.0002	0.011041
ENSBTAG00000007352	KCNC4	3:33302948-33325104	LOW	HIGH	11.6903	26.2679	1.16799	5e-05	0.003845
ENSBTAG00000007367	AIMP2_BOVIN	25:38576191-38584314	LOW	HIGH	37.2587	50.4637	0.437667	0.0017	0.049328
ENSBTAG00000007397	FOLH1	29:5904661-5977332	LOW	HIGH	4.65612	2.70418	-0.78394	5e-05	0.003845
ENSBTAG00000007415	A7Y461_BOVIN	10:21521554-21573888	LOW	HIGH	12.7791	21.2835	0.73595	5e-05	0.003845
ENSBTAG00000007442	AKAP9	4:9162748-9303751	LOW	HIGH	3.22804	2.11895	-0.60731	5e-05	0.003845
ENSBTAG00000007506	CACNG7	18:62052427-62066932	LOW	HIGH	0.801703	3.47177	2.11453	5e-05	0.003845
ENSBTAG00000007596	A4IFA1_BOVIN	14:72386750-72399660	LOW	HIGH	7.11189	3.04384	-1.22434	5e-05	0.003845
ENSBTAG00000007741	CRLF1	7:4522622-4530594	LOW	HIGH	1.14093	0.400698	-1.50962	0.00115	0.037859
ENSBTAG00000007816	-	6:87555287-87556157	LOW	HIGH	12.1265	4.77507	-1.34457	5e-05	0.003845
ENSBTAG00000008006	Q0VD52_BOVIN	11:16087063-16134216	LOW	HIGH	1.32324	0.635025	-1.05919	0.00045	0.019854
ENSBTAG00000008026	NEU1_BOVIN	13:52575277-52576188	LOW	HIGH	20.1453	82.0482	2.02603	5e-05	0.003845
ENSBTAG00000008032	F1N6J8_BOVIN	4:115901832-115951987	LOW	HIGH	41.5463	58.2959	0.488675	0.00045	0.019854
ENSBTAG00000008074	C1QTNF6	5:75992621-75999893	LOW	HIGH	3.62726	1.59897	-1.18173	5e-05	0.003845
ENSBTAG00000008079	NRBP2	14:2152611-2159648	LOW	HIGH	1.23618	0.635493	-0.95994	0.0003	0.015162
ENSBTAG00000008105	RBM38	13:59294499-59308857	LOW	HIGH	79.3585	142.219	0.841655	5e-05	0.003845
ENSBTAG00000008131	RNF115	3:21639997-21705577	LOW	HIGH	25.555	37.5515	0.555267	0.0008	0.030112
ENSBTAG00000008139	HXA3_BOVIN	4:69357160-69389905	LOW	HIGH	3.78035	1.65297	-1.19346	0.00015	0.009021
ENSBTAG00000008140	A5D7B7_BOVIN	2:34297725-34376828	LOW	HIGH	1.54338	0.74473	-1.05131	0.0001	0.006485
ENSBTAG00000008186	UBXN6	7:20879419-20891486	LOW	HIGH	46.7642	63.9397	0.451307	0.00155	0.045966
ENSBTAG00000008192	LPPR2	7:16982663-16990838	LOW	HIGH	1.6634	0.840993	-0.98397	0.0003	0.015162
ENSBTAG00000008291	EPCR_BOVIN	13:65052809-65106553	LOW	HIGH	8.18885	4.55498	-0.84622	0.0001	0.006485
ENSBTAG00000008293	GPCPD1	13:48086529-48150177	LOW	HIGH	17.4662	9.48939	-0.88018	5e-05	0.003845
ENSBTAG00000008294	IRK2_BOVIN	19:61185602-61195897	LOW	HIGH	4.27247	2.71707	-0.65302	0.0001	0.006485
ENSBTAG00000008300	B8Y9S9_BOVIN	2:103881401-103950562	LOW	HIGH	14.5638	8.36441	-0.80005	5e-05	0.003845
ENSBTAG00000008353	A5PKM2_BOVIN	23:10560498-10568780	LOW	HIGH	20.5856	31.5482	0.61592	0.0001	0.006485
ENSBTAG00000008380	F1N157_BOVIN	10:15103980-15196986	LOW	HIGH	1.55201	0.711844	-1.12451	5e-05	0.003845
ENSBTAG00000008403	ROCK1	24:35445609-35519082	LOW	HIGH	5.03693	3.40945	-0.56301	0.00085	0.031123
ENSBTAG00000008527	SRSF6	13:72804659-72810323	LOW	HIGH	22.8322	16.2902	-0.48707	0.0008	0.030112
ENSBTAG00000008539	ENHO_BOVIN	8:77234223-77236116	LOW	HIGH	9.06365	5.34342	-0.76233	0.00095	0.03353
ENSBTAG00000008611	IBP4_BOVIN	19:41326677-41338255	LOW	HIGH	15.5255	10.2082	-0.60492	0.0002	0.011041
ENSBTAG00000008699	FEM1C_BOVIN	10:4305631-4334954	LOW	HIGH	9.0119	6.51392	-0.46831	0.0016	0.046932
ENSBTAG00000008763	CX064_BOVIN	X:10981500-10983415	LOW	HIGH	14.1045	3.77753	-1.90064	5e-05	0.003845
ENSBTAG00000008792	RNAS6_BOVIN	10:26402506-26404000	LOW	HIGH	4.564	2.07767	-1.13533	0.00015	0.009021
ENSBTAG00000008817	LAMA4	9:38644309-38810902	LOW	HIGH	6.93436	4.72069	-0.55476	0.0001	0.006485
ENSBTAG00000008916	CYFIP2	7:71003539-71115619	LOW	HIGH	1.54659	0.683214	-1.17868	5e-05	0.003845
ENSBTAG00000008920	AT1B4_BOVIN	X:4919685-4940505	LOW	HIGH	39.2177	26.2717	-0.578	0.0002	0.011041
ENSBTAG00000009051	Q08DI9_BOVIN	5:57751505-57757615	LOW	HIGH	2.07698	1.10002	-0.91697	0.0007	0.027402
ENSBTAG00000009059	A5D7J4_BOVIN	6:16000761-16006077	LOW	HIGH	9.1305	6.27482	-0.54112	0.0014	0.042937
ENSBTAG00000009080	ITB6_BOVIN	2:36256324-36348759	LOW	HIGH	16.0434	9.9418	-0.6904	5e-05	0.003845
ENSBTAG00000009085	S35A5_BOVIN	1:57786941-57807544	LOW	HIGH	4.12829	2.4954	-0.72628	5e-05	0.003845
ENSBTAG00000009086	A0JNB6_BOVIN	21:35057677-35082119	LOW	HIGH	5.50683	3.69077	-0.5773	0.0012	0.03891
ENSBTAG00000009150	SPON1_BOVIN	15:38991043-39309268	LOW	HIGH	1.73595	0.788491	-1.13856	5e-05	0.003845
ENSBTAG00000009177	PLEKHA4	18:55899437-55922868	LOW	HIGH	3.55221	6.59594	0.892864	5e-05	0.003845
ENSBTAG00000009211	UBE2S_BOVIN	18:62537350-62541236	LOW	HIGH	21.2776	31.4483	0.563644	0.00015	0.009021
ENSBTAG00000009238	F1MEU5_BOVIN	5:26161891-26163475	LOW	HIGH	10.6576	17.9194	0.749639	0.0002	0.011041
ENSBTAG00000009297	A6QR29_BOVIN	5:121170972-121178483	LOW	HIGH	1.83479	3.1531	0.781157	0.00025	0.013128
ENSBTAG00000009315	CDON	29:29694498-29757830	LOW	HIGH	1.76393	1.09532	-0.68744	0.0009	0.032081
ENSBTAG00000009441	RBBP6	25:22459387-22493189	LOW	HIGH	5.79039	3.78166	-0.61464	0.00025	0.013128
ENSBTAG00000009459	SOGA2	24:41576969-41689810	LOW	HIGH	0.914093	1.43642	0.652063	0.00105	0.035883
ENSBTAG00000009705	PEDF_BOVIN	19:23422879-23430667	LOW	HIGH	28.928	20.3901	-0.5046	0.001	0.034614
ENSBTAG00000009717	FGL2_BOVIN	4:44236253-44240215	LOW	HIGH	11.7152	7.07584	-0.7274	5e-05	0.003845
ENSBTAG00000009863	BHE40_BOVIN	22:21492895-21498539	LOW	HIGH	24.8749	35.397	0.508937	0.0012	0.03891
ENSBTAG00000009942	PLCL2	1:155618261-155833445	LOW	HIGH	24.8491	35.4329	0.5119	0.0008	0.030112
ENSBTAG00000009988	SNF5_BOVIN	17:73222639-73239871	LOW	HIGH	22.1471	32.6032	0.557896	0.0003	0.015162
ENSBTAG00000010050	COL16A1	2:122557457-122611951	LOW	HIGH	1.61427	0.998266	-0.69339	0.00055	0.023038
ENSBTAG00000010082	COL15A1	8:64437275-64540739	LOW	HIGH	28.5225	19.0596	-0.58158	0.0001	0.006485
ENSBTAG00000010155	REG1_BOVIN	19:14735717-14741999	LOW	HIGH	10.3367	6.23341	-0.72969	0.0007	0.027402
ENSBTAG00000010179	COL5A3	7:15769154-15811269	LOW	HIGH	13.0113	8.16727	-0.67184	5e-05	0.003845
ENSBTAG00000010383	YTHDF1	13:54805021-54817791	LOW	HIGH	24.8907	38.1694	0.616809	5e-05	0.003845
ENSBTAG00000010626	SHLB2_BOVIN	11:99506998-99524044	LOW	HIGH	5.21976	7.85921	0.590401	0.00065	0.026306
ENSBTAG00000010630	A6QQZ5_BOVIN	17:30106833-30143868	LOW	HIGH	11.6188	6.51481	-0.83466	5e-05	0.003845
ENSBTAG00000010719	ANGL1_BOVIN	16:61559976-61718623	LOW	HIGH	4.45978	2.1108	-1.07918	5e-05	0.003845
ENSBTAG00000010793	A5PKA3_BOVIN	1:57819992-57855630	LOW	HIGH	24.8275	16.2077	-0.61525	5e-05	0.003845
ENSBTAG00000010977	SFRP3_BOVIN	2:13724667-13761787	LOW	HIGH	5.27976	3.20521	-0.72005	0.001	0.034614
ENSBTAG00000010981	CIB2	21:31017715-31023825	LOW	HIGH	5.14309	10.8904	1.08235	0.00035	0.016972
ENSBTAG00000010987	IKBZ_BOVIN	1:46543384-46554479	LOW	HIGH	1.68743	0.938857	-0.84585	0.0006	0.024559
ENSBTAG00000011100	F1N455_BOVIN	29:7433481-7473315	LOW	HIGH	14.9256	10.4477	-0.5146	0.00085	0.031123
ENSBTAG00000011193	Q1RMH5_BOVIN	2:130783986-130788357	LOW	HIGH	11.1257	5.63997	-0.98013	5e-05	0.003845
ENSBTAG00000011196	C1QB_BOVIN	2:130769171-130775911	LOW	HIGH	15.3416	7.69366	-0.9957	5e-05	0.003845
ENSBTAG00000011229	TMUB1_BOVIN	4:114455522-114457946	LOW	HIGH	7.35986	11.1491	0.599177	0.0008	0.030112
ENSBTAG00000011252	RAD50	7:23062885-23169956	LOW	HIGH	5.41174	3.21256	-0.75237	5e-05	0.003845
ENSBTAG00000011280	TBKBP1	19:39384854-39401009	LOW	HIGH	6.47848	9.49533	0.551563	0.00115	0.037859
ENSBTAG00000011338	C10H5orf13	10:2161054-2193663	LOW	HIGH	30.6072	18.7729	-0.70522	5e-05	0.003845
ENSBTAG00000011350	E1BQ09_BOVIN	X:39727311-39736823	LOW	HIGH	15.2248	22.5555	0.567061	0.00035	0.016972
ENSBTAG00000011406	TESK1	8:60207471-60219700	LOW	HIGH	38.1283	53.1392	0.478913	0.0011	0.036889
ENSBTAG00000011454	FKBP10	19:42650884-42655321	LOW	HIGH	3.11547	1.80078	-0.79083	0.0011	0.036889
ENSBTAG00000011456	Q17QF4_BOVIN	19:42657993-42665703	LOW	HIGH	5.66749	3.18179	-0.83287	0.00135	0.042124
ENSBTAG00000011458	Q58DP5_BOVIN	13:52844181-52850549	LOW	HIGH	3.68185	2.14709	-0.77805	0.0002	0.011041
ENSBTAG00000011465	MYBPH	16:760055-768350	LOW	HIGH	86.3178	47.5756	-0.85944	5e-05	0.003845
ENSBTAG00000011545	GDA	8:48658280-48782109	LOW	HIGH	2.77094	1.53728	-0.84999	0.0004	0.018481
ENSBTAG00000011578	Q0VD03_BOVIN	15:66454330-66541790	LOW	HIGH	13.2871	9.08212	-0.54893	0.0016	0.046932
ENSBTAG00000011596	A6H7B7_BOVIN	10:81860043-81865204	LOW	HIGH	24.3603	16.8006	-0.53602	0.0007	0.027402
ENSBTAG00000011600	A5PK86_BOVIN	13:35600312-35626614	LOW	HIGH	1.12907	0.482564	-1.22634	0.0002	0.011041
ENSBTAG00000011667	PM20D2	9:61848878-61861891	LOW	HIGH	6.81406	4.30689	-0.66187	0.00085	0.031123
ENSBTAG00000011689	A7E2Y7_BOVIN	18:63107488-63117295	LOW	HIGH	14.4944	8.83254	-0.71459	5e-05	0.003845
ENSBTAG00000011733	GIPC2_BOVIN	3:66795566-66895377	LOW	HIGH	3.86806	2.12589	-0.86354	0.0014	0.042937
ENSBTAG00000011766	C7	20:33549494-33606517	LOW	HIGH	10.5299	7.08471	-0.57171	0.00035	0.016972
ENSBTAG00000011802	COL6A1	1:147404395-147423644	LOW	HIGH	66.4635	46.1189	-0.52721	0.00035	0.016972
ENSBTAG00000011803	Q8MJU3_BOVIN	19:30230159-30251091	LOW	HIGH	3.9807	2.54136	-0.64742	5e-05	0.003845
ENSBTAG00000011810	B2Z4B0_BOVIN	11:97674641-97975506	LOW	HIGH	15.6573	10.0069	-0.64584	0.0001	0.006485
ENSBTAG00000011824	A5D9E8_BOVIN	8:85453018-85468721	LOW	HIGH	14.5037	8.53365	-0.76519	5e-05	0.003845
ENSBTAG00000011847	ASPN_BOVIN	8:85499332-85524670	LOW	HIGH	3.14775	1.22527	-1.36122	5e-05	0.003845
ENSBTAG00000011902	WASH1_BOVIN	5:107498777-107514651	LOW	HIGH	44.0108	63.8085	0.535889	0.00025	0.013128
ENSBTAG00000011918	BL1S1_BOVIN	5:57863516-57866922	LOW	HIGH	109.305	155.594	0.509428	0.0004	0.018481
ENSBTAG00000012020	A7YWC7_BOVIN	16:73894531-73939371	LOW	HIGH	2.20464	1.07384	-1.03776	0.0001	0.006485
ENSBTAG00000012032	A6QQQ0_BOVIN	7:16176855-16215655	LOW	HIGH	48.9362	69.7429	0.511144	0.00065	0.026306
ENSBTAG00000012036	A6QR63_BOVIN	8:69930955-69946715	LOW	HIGH	3.64814	2.0373	-0.8405	5e-05	0.003845
ENSBTAG00000012046	JUNB_BOVIN	7:13851130-13852933	LOW	HIGH	33.8717	55.0862	0.701609	5e-05	0.003845
ENSBTAG00000012079	MYLK4	23:50735296-50800744	LOW	HIGH	6.99335	2.52211	-1.47135	5e-05	0.003845
ENSBTAG00000012163	ITGB1BP2	X:84657970-84661552	LOW	HIGH	18.4717	12.2892	-0.58792	0.00085	0.031123
ENSBTAG00000012237	AEBP1	4:77881912-77891706	LOW	HIGH	5.30189	2.99058	-0.82608	5e-05	0.003845
ENSBTAG00000012267	ZFC3H1	5:1227632-1277517	LOW	HIGH	2.73133	1.72746	-0.66095	5e-05	0.003845
ENSBTAG00000012409	Q2KJC7_BOVIN	12:24241936-24276486	LOW	HIGH	1.97026	0.632613	-1.63899	0.0004	0.018481
ENSBTAG00000012467	F1MVS9_BOVIN	1:80596923-80649363	LOW	HIGH	10.0248	6.62277	-0.59807	0.00015	0.009021
ENSBTAG00000012489	A6QLZ4_BOVIN	21:31860206-31983703	LOW	HIGH	6.26516	10.4801	0.742223	5e-05	0.003845
ENSBTAG00000012514	PODN	3:93728704-93751305	LOW	HIGH	15.3152	10.5439	-0.53855	0.00045	0.019854
ENSBTAG00000012608	A6QQZ0_BOVIN	14:39757053-39776010	LOW	HIGH	6.17543	4.02065	-0.61911	0.0003	0.015162
ENSBTAG00000012771	A7Z067_BOVIN	7:63379474-63410973	LOW	HIGH	3.15394	1.6547	-0.93058	5e-05	0.003845
ENSBTAG00000012855	LIPL_BOVIN	8:67481088-67511227	LOW	HIGH	41.3614	27.8989	-0.56808	0.00095	0.03353
ENSBTAG00000012870	E1BGS3_BOVIN	23:4390361-4533900	LOW	HIGH	9.32357	5.33678	-0.80491	5e-05	0.003845
ENSBTAG00000012931	PLN	9:32779813-32900894	LOW	HIGH	148.606	94.2226	-0.65735	0.0006	0.024559
ENSBTAG00000013004	ITIH5	13:16278274-16640879	LOW	HIGH	9.16872	6.38152	-0.52282	0.001	0.034614
ENSBTAG00000013103	CO1A1_BOVIN	19:37088245-37104998	LOW	HIGH	85.6522	48.109	-0.83218	0.0001	0.006485
ENSBTAG00000013163	ADAM33	13:51968274-51981601	LOW	HIGH	4.13234	1.95199	-1.08201	5e-05	0.003845
ENSBTAG00000013347	DMPK	18:53760688-53769611	LOW	HIGH	83.0479	58.7564	-0.4992	0.0011	0.036889
ENSBTAG00000013369	COL14A1	14:83892852-84109620	LOW	HIGH	3.48461	1.98743	-0.81009	5e-05	0.003845
ENSBTAG00000013392	PLD2	19:27177559-27189861	LOW	HIGH	1.647	0.915916	-0.84656	0.0007	0.027402
ENSBTAG00000013472	CO1A2_BOVIN	4:11624469-11661163	LOW	HIGH	98.4299	56.3324	-0.80513	5e-05	0.003845
ENSBTAG00000013662	A7E303_BOVIN	1:43541935-43717619	LOW	HIGH	2.46167	1.46603	-0.74772	5e-05	0.003845
ENSBTAG00000013665	KCNG2	24:850315-872350	LOW	HIGH	2.80204	5.00117	0.835786	0.00055	0.023038
ENSBTAG00000013923	Q0P598_BOVIN	11:19815844-19846493	LOW	HIGH	2.29249	1.28678	-0.83315	0.00105	0.035883
ENSBTAG00000013981	SSPTA_BOVIN	21:45295074-45341768	LOW	HIGH	48.3099	34.626	-0.48046	0.0011	0.036889
ENSBTAG00000013982	UACA	10:17516708-17559258	LOW	HIGH	31.0131	19.72	-0.65322	5e-05	0.003845
ENSBTAG00000014051	ANGPT1	14:59137213-59436333	LOW	HIGH	1.96266	0.861787	-1.18741	0.0007	0.027402
ENSBTAG00000014158	E1B6Z5_BOVIN	2:62649167-62681201	LOW	HIGH	4.83039	3.39718	-0.5078	0.00115	0.037859
ENSBTAG00000014211	FOXP4	23:15391989-15425174	LOW	HIGH	3.78243	5.64905	0.578692	0.00095	0.03353
ENSBTAG00000014340	KERA	5:20995379-21002991	LOW	HIGH	2.21309	0.698024	-1.66472	5e-05	0.003845
ENSBTAG00000014401	Q29RN1_BOVIN	8:70354892-70384759	LOW	HIGH	22.1432	14.1239	-0.64873	0.0001	0.006485
ENSBTAG00000014447	A4IFF4_BOVIN	2:127164651-127202531	LOW	HIGH	5.17008	8.90089	0.783762	5e-05	0.003845
ENSBTAG00000014492	Q58D88_BOVIN	23:27550616-27560647	LOW	HIGH	16.2449	24.0628	0.566819	5e-05	0.003845
ENSBTAG00000014534	EF1A1_BOVIN	9:13233553-13236949	LOW	HIGH	346.645	224.957	-0.62381	0.0009	0.032081
ENSBTAG00000014665	ATS2_BOVIN	7:1956351-2165242	LOW	HIGH	4.43443	2.66445	-0.73491	0.0001	0.006485
ENSBTAG00000014713	Q0P5D6_BOVIN	1:109661961-109704520	LOW	HIGH	3.80858	2.03941	-0.9011	0.0015	0.04473
ENSBTAG00000014782	STAB1	22:48847445-48909562	LOW	HIGH	2.75682	1.64846	-0.74189	5e-05	0.003845
ENSBTAG00000014818	MYLK3	18:15089440-15131888	LOW	HIGH	3.72402	1.46119	-1.34972	5e-05	0.003845
ENSBTAG00000014835	SPRC_BOVIN	7:64878193-64900828	LOW	HIGH	345.763	233.652	-0.56543	0.0015	0.04473
ENSBTAG00000014897	UNC5A	7:39677303-39692612	LOW	HIGH	0.61957	1.77512	1.51858	5e-05	0.003845
ENSBTAG00000014956	JSRP1	7:22700026-22703913	LOW	HIGH	282.788	404.457	0.516268	0.0013	0.04104
ENSBTAG00000015050	HCN2	7:44831439-44850882	LOW	HIGH	5.13465	7.47745	0.54228	0.0013	0.04104
ENSBTAG00000015147	S10AA_BOVIN	3:18799611-18810545	LOW	HIGH	67.3064	47.0237	-0.51736	0.00045	0.019854
ENSBTAG00000015222	A6QPL0_BOVIN	2:128302961-128306994	LOW	HIGH	4.7127	3.03424	-0.63522	0.0015	0.04473
ENSBTAG00000015242	SLC18B1	9:71927586-71963240	LOW	HIGH	2.40478	1.26558	-0.9261	0.0008	0.030112
ENSBTAG00000015366	Q17QP5_BOVIN	4:50009881-50020466	LOW	HIGH	5.05123	2.43141	-1.05484	5e-05	0.003845
ENSBTAG00000015467	FAM184A	9:32425507-32497610	LOW	HIGH	2.44189	4.29572	0.814902	0.00015	0.009021
ENSBTAG00000015582	HMOX1_BOVIN	5:73980775-73987841	LOW	HIGH	13.739	22.0043	0.679512	5e-05	0.003845
ENSBTAG00000015604	Q08DL3_BOVIN	5:25807925-25823618	LOW	HIGH	17.7044	8.51778	-1.05556	5e-05	0.003845
ENSBTAG00000015614	Q0VCV5_BOVIN	12:32604930-32646201	LOW	HIGH	7.92068	11.9449	0.592693	0.0001	0.006485
ENSBTAG00000015704	A5D7N7_BOVIN	12:90698789-90720746	LOW	HIGH	38.481	55.2467	0.521742	0.0014	0.042937
ENSBTAG00000015739	MRC2	19:47721710-47747246	LOW	HIGH	6.3046	4.35995	-0.53209	0.0006	0.024559
ENSBTAG00000015751	A2VDR0_BOVIN	19:44170624-44189417	LOW	HIGH	1.27693	0.66027	-0.95155	0.00085	0.031123
ENSBTAG00000015817	ELK1	X:91452107-91466900	LOW	HIGH	23.3937	34.9249	0.578132	5e-05	0.003845
ENSBTAG00000015978	F1N650_BOVIN	8:49624472-49642916	LOW	HIGH	21.3881	11.5326	-0.89109	5e-05	0.003845
ENSBTAG00000016030	A5PJK3_BOVIN	2:20828933-20832040	LOW	HIGH	1.0231	3.04178	1.57198	0.00015	0.009021
ENSBTAG00000016033	E1BAG4_BOVIN	2:20824234-20825910	LOW	HIGH	12.7978	22.5027	0.814197	5e-05	0.003845
ENSBTAG00000016152	DAB2	20:35018907-35079162	LOW	HIGH	3.8036	2.46518	-0.62567	0.0002	0.011041
ENSBTAG00000016170	A2VDS4_BOVIN	15:35650714-35653362	LOW	HIGH	41.0247	58.8231	0.519889	0.00045	0.019854
ENSBTAG00000016240	RNF157	19:56112049-56167541	LOW	HIGH	44.4412	61.108	0.459465	0.00135	0.042124
ENSBTAG00000016343	KCNIP2	26:22422213-22440709	LOW	HIGH	4.66111	2.9694	-0.6505	0.00125	0.039811
ENSBTAG00000016494	RELT	15:53663175-53669426	LOW	HIGH	2.34655	1.12238	-1.06398	5e-05	0.003845
ENSBTAG00000016514	CBPE_BOVIN	17:546397-697915	LOW	HIGH	1.75915	0.666618	-1.39995	5e-05	0.003845
ENSBTAG00000016591	RAB11FIP3	25:404963-464143	LOW	HIGH	14.037	20.1655	0.522651	0.00055	0.023038
ENSBTAG00000016629	ADCY9	25:3242403-3344129	LOW	HIGH	16.0029	24.8217	0.633267	5e-05	0.003845
ENSBTAG00000016691	LACC1	12:14136841-14145893	LOW	HIGH	2.80818	1.55386	-0.85378	0.0015	0.04473
ENSBTAG00000016918	MYOF	26:14667437-14848281	LOW	HIGH	2.14085	1.30886	-0.70987	5e-05	0.003845
ENSBTAG00000017135	CATS_BOVIN	3:20024301-20047228	LOW	HIGH	9.11136	5.99892	-0.60296	0.00035	0.016972
ENSBTAG00000017177	RBM25	10:84945764-84993968	LOW	HIGH	11.8752	8.63655	-0.45942	0.0015	0.04473
ENSBTAG00000017363	SAT1_BOVIN	X:126467441-126470489	LOW	HIGH	34.7309	22.9168	-0.59981	0.0001	0.006485
ENSBTAG00000017430	Q0P5A8_BOVIN	X:39805524-39808817	LOW	HIGH	4.88352	7.62452	0.642725	0.0004	0.018481
ENSBTAG00000017448	A2VE41_BOVIN	11:38338743-38408288	LOW	HIGH	8.76273	4.02742	-1.12153	5e-05	0.003845
ENSBTAG00000017540	FAM13C	28:14904832-15136823	LOW	HIGH	3.37947	2.0326	-0.73347	0.0002	0.011041
ENSBTAG00000018049	MKNK2	7:22787217-22796782	LOW	HIGH	135.903	201.534	0.568447	0.00045	0.019854
ENSBTAG00000018137	A2MG_BOVIN	5:101298126-101346611	LOW	HIGH	25.8226	16.2713	-0.6663	5e-05	0.003845
ENSBTAG00000018227	A5PK04_BOVIN	22:1746285-1877841	LOW	HIGH	2.55631	1.16069	-1.13909	5e-05	0.003845
ENSBTAG00000018347	Q08DU3_BOVIN	8:38724602-38792047	LOW	HIGH	2.76495	1.53923	-0.84505	0.00015	0.009021
ENSBTAG00000018413	FA46B_BOVIN	2:126799590-126807056	LOW	HIGH	1.46285	2.76219	0.917037	0.00025	0.013128
ENSBTAG00000018438	RRAGD	9:61644456-61743739	LOW	HIGH	56.7435	83.28	0.553517	0.0002	0.011041
ENSBTAG00000018497	Q17QZ6_BOVIN	2:80858086-80871118	LOW	HIGH	8.00878	5.56611	-0.52491	0.0016	0.046932
ENSBTAG00000018599	C19orf55	18:46658432-46668809	LOW	HIGH	2.00405	3.78051	0.915658	5e-05	0.003845
ENSBTAG00000018644	PDZRN3	22:28238771-28506578	LOW	HIGH	34.759	53.0573	0.610162	0.0001	0.006485
ENSBTAG00000018671	DCUN1D2	12:90680189-90695973	LOW	HIGH	69.015	112.627	0.706568	5e-05	0.003845
ENSBTAG00000018901	CTIF	24:48769620-49013492	LOW	HIGH	3.24158	5.0679	0.64469	0.00125	0.039811
ENSBTAG00000019037	AQP4_BOVIN	24:30362737-30377272	LOW	HIGH	3.55806	1.08798	-1.70944	5e-05	0.003845
ENSBTAG00000019052	A7Z090_BOVIN	28:15818094-16073196	LOW	HIGH	20.6168	13.6877	-0.59094	5e-05	0.003845
ENSBTAG00000019203	S10A4_BOVIN	3:16887101-16888570	LOW	HIGH	52.7614	34.7015	-0.60449	0.001	0.034614
ENSBTAG00000019267	MMP2	18:23828637-23855657	LOW	HIGH	29.9763	18.1384	-0.72478	5e-05	0.003845
ENSBTAG00000019347	A6H734_BOVIN	19:40226035-40293157	LOW	HIGH	5.98984	3.87258	-0.62922	0.00035	0.016972
ENSBTAG00000019388	KIAA2013	16:42648165-42653791	LOW	HIGH	20.8512	28.9401	0.472939	0.00105	0.035883
ENSBTAG00000019517	ELN	25:33787888-33820672	LOW	HIGH	19.9337	10.2206	-0.96373	5e-05	0.003845
ENSBTAG00000019568	A7E3B8_BOVIN	8:17175778-17268677	LOW	HIGH	3.5773	1.89295	-0.91823	0.00015	0.009021
ENSBTAG00000019574	A5PJL3_BOVIN	5:119821434-119829363	LOW	HIGH	49.0468	66.6929	0.443376	0.0016	0.046932
ENSBTAG00000019627	Q3SX33_BOVIN	15:30509503-30515399	LOW	HIGH	15.4129	10.6211	-0.53721	0.0005	0.021444
ENSBTAG00000019669	C163A_BOVIN	5:102245936-102278444	LOW	HIGH	3.28732	1.46837	-1.1627	5e-05	0.003845
ENSBTAG00000019730	SFRS18	9:51022632-51049299	LOW	HIGH	16.6228	7.99699	-1.05563	5e-05	0.003845
ENSBTAG00000019733	ELTD1	3:65921136-66062039	LOW	HIGH	3.30598	2.17489	-0.60414	0.0012	0.03891
ENSBTAG00000019746	CCDC66	22:44952364-44995732	LOW	HIGH	4.05093	2.73045	-0.56912	0.0012	0.03891
ENSBTAG00000019801	FAM151A	3:92245962-92260622	LOW	HIGH	3.86628	2.25418	-0.77835	0.0009	0.032081
ENSBTAG00000019832	E1B702_BOVIN	22:5141231-5233083	LOW	HIGH	11.4554	7.46655	-0.61751	5e-05	0.003845
ENSBTAG00000020031	PKD2_BOVIN	6:38040870-38099549	LOW	HIGH	2.67428	1.63202	-0.71249	0.0001	0.006485
ENSBTAG00000020047	MON1A_BOVIN	22:50912975-50924039	LOW	HIGH	9.97543	14.0778	0.496973	0.0009	0.032081
ENSBTAG00000020072	CTHL4_BOVIN	GJ059556,1:9048-10420	LOW	HIGH	6.10544	1.69344	-1.85014	5e-05	0.003845
ENSBTAG00000020073	NCEH1_BOVIN	1:95585588-95649520	LOW	HIGH	3.01791	1.91159	-0.65878	0.00015	0.009021
ENSBTAG00000020346	A6QPA2_BOVIN	17:54003919-54039850	LOW	HIGH	6.72083	9.72811	0.533519	0.00125	0.039811
ENSBTAG00000020393	MT21C_BOVIN	12:82907166-82916245	LOW	HIGH	10.2276	4.53897	-1.17203	5e-05	0.003845
ENSBTAG00000020643	A6QLV7_BOVIN	29:33240587-33255647	LOW	HIGH	4.35228	1.39623	-1.64023	5e-05	0.003845
ENSBTAG00000020654	BAZ2B	2:36818172-37150720	LOW	HIGH	1.00761	0.614665	-0.71307	0.00105	0.035883
ENSBTAG00000020865	A0JN70_BOVIN	11:62471608-62528075	LOW	HIGH	3.83856	2.59178	-0.56662	0.0015	0.04473
ENSBTAG00000020939	PLAC9_BOVIN	28:35366024-35378318	LOW	HIGH	6.55247	4.01636	-0.70615	0.00115	0.037859
ENSBTAG00000021097	PELI3	29:45153623-45162953	LOW	HIGH	2.45632	4.30395	0.809164	0.0003	0.015162
ENSBTAG00000021176	CRLD2_BOVIN	18:10985131-11050904	LOW	HIGH	14.3442	9.75848	-0.55574	0.0004	0.018481
ENSBTAG00000021205	Q08DF9_BOVIN	11:101502264-101517588	LOW	HIGH	89.4066	127.977	0.517436	0.00085	0.031123
ENSBTAG00000021211	DERM_BOVIN	16:37106632-37143040	LOW	HIGH	23.7986	15.2368	-0.64332	5e-05	0.003845
ENSBTAG00000021225	DCAF5	10:81194835-81259609	LOW	HIGH	24.2159	33.7415	0.478571	0.0009	0.032081
ENSBTAG00000021245	A6QLQ1_BOVIN	17:34749101-34753222	LOW	HIGH	12.5798	8.62842	-0.54394	0.0002	0.011041
ENSBTAG00000021287	Q2EF45_BOVIN	5:53987908-54214799	LOW	HIGH	8.46785	4.87232	-0.79739	0.0008	0.030112
ENSBTAG00000021435	MAFF_BOVIN	5:110475769-110484826	LOW	HIGH	29.6929	47.151	0.66717	5e-05	0.003845
ENSBTAG00000021466	COL3A1	2:7318226-7356937	LOW	HIGH	187.997	103.365	-0.86297	5e-05	0.003845
ENSBTAG00000021543	A7E309_BOVIN	4:53756423-53854749	LOW	HIGH	2.78724	1.85094	-0.59058	0.00165	0.048136
ENSBTAG00000021672	RGS1	16:13314191-13318292	LOW	HIGH	6.90685	3.34866	-1.04444	5e-05	0.003845
ENSBTAG00000021706	TBX3	17:62352244-62363636	LOW	HIGH	1.82178	0.994386	-0.87347	0.0007	0.027402
ENSBTAG00000021745	RAPSN	15:78463173-78475425	LOW	HIGH	48.4931	69.3625	0.516376	0.0004	0.018481
ENSBTAG00000021945	NID2	10:44894656-44986659	LOW	HIGH	8.05172	5.3761	-0.58274	5e-05	0.003845
ENSBTAG00000022150	MXRA5	X:138878611-138902586	LOW	HIGH	1.37187	0.82276	-0.7376	0.0001	0.006485
ENSBTAG00000022155	FSTL1_BOVIN	1:65742632-65802423	LOW	HIGH	34.3939	22.9468	-0.58386	5e-05	0.003845
ENSBTAG00000022622	CISH_BOVIN	22:50320204-50325617	LOW	HIGH	9.39296	14.3877	0.61518	0.0008	0.030112
ENSBTAG00000023144	PTPRC	16:79522521-79592696	LOW	HIGH	1.33692	0.793971	-0.75175	0.00155	0.045966
ENSBTAG00000023147	LINGO1	21:33292503-33294348	LOW	HIGH	69.1199	107.917	0.642754	5e-05	0.003845
ENSBTAG00000023659	MT2_BOVIN	18:24125365-24126333	LOW	HIGH	161.011	105.74	-0.60663	0.0004	0.018481
ENSBTAG00000023907	COL18A1	1:146989243-147040968	LOW	HIGH	4.85886	3.24127	-0.58406	0.00035	0.016972
ENSBTAG00000024081	ECM2	8:85540500-85579683	LOW	HIGH	11.7225	6.73938	-0.7986	5e-05	0.003845
ENSBTAG00000024803	A7YY77_BOVIN	15:15585022-15619671	LOW	HIGH	5.29884	3.67364	-0.52847	0.0009	0.032081
ENSBTAG00000024852	CTHL2_BOVIN	22:52189556-52191061	LOW	HIGH	2.05039	0.538586	-1.92865	0.00125	0.039811
ENSBTAG00000024929	PPP1R27	19:51658044-51659508	LOW	HIGH	793.77	1357.35	0.774001	0.0001	0.006485
ENSBTAG00000026344	MAFA	14:2426856-2427912	LOW	HIGH	23.5713	39.1274	0.731148	5e-05	0.003845
ENSBTAG00000026394	Q08DD2_BOVIN	25:3744166-3749205	LOW	HIGH	45.5827	62.8945	0.464448	0.0014	0.042937
ENSBTAG00000026909	-	10:87344475-87346625	LOW	HIGH	11.0917	5.19483	-1.09433	5e-05	0.003845
ENSBTAG00000026995	Q3SYT5_BOVIN	21:49612518-49618556	LOW	HIGH	16.8095	10.4788	-0.68181	5e-05	0.003845
ENSBTAG00000027020	COL5A2	2:7139737-7298551	LOW	HIGH	12.5668	7.20696	-0.80215	5e-05	0.003845
ENSBTAG00000027684	Q0VCN9_BOVIN	15:52602818-52605536	LOW	HIGH	4.85151	2.52252	-0.94357	0.0003	0.015162
ENSBTAG00000027789	A8E658_BOVIN	2:26695351-26736067	LOW	HIGH	10.1993	6.01972	-0.76071	5e-05	0.003845
ENSBTAG00000030190	COL6A3	3:117409070-117482330	LOW	HIGH	22.1549	12.8199	-0.78925	5e-05	0.003845
ENSBTAG00000030805	SHISA4	16:49618801-49620917	LOW	HIGH	348.01	528.243	0.602073	5e-05	0.003845
ENSBTAG00000030845	MPEG1	15:83667091-83671187	LOW	HIGH	1.81912	0.889671	-1.0319	5e-05	0.003845
ENSBTAG00000031599	CTHL3_BOVIN	22:52167380-52169563	LOW	HIGH	1.41002	0.177633	-2.98875	0.0011	0.036889
ENSBTAG00000031777	A7MAZ1_BOVIN	15:55392274-55483132	LOW	HIGH	1.02175	1.71337	0.745797	0.0004	0.018481
ENSBTAG00000032292	CCDC159	7:16976555-16982157	LOW	HIGH	1.57536	0.575646	-1.45242	0.0006	0.024559
ENSBTAG00000033330	HOXD11	2:20839235-20841537	LOW	HIGH	1.08906	3.45356	1.665	5e-05	0.003845
ENSBTAG00000034529	HMGA1	23:8258749-8268920	LOW	HIGH	31.1848	43.1537	0.468641	0.001	0.034614
ENSBTAG00000036262	GBE1	1:28658789-28905833	LOW	HIGH	9.98612	6.81003	-0.55226	0.00025	0.013128
ENSBTAG00000037533	C4A	23:27175688-27196793	LOW	HIGH	2.89393	1.7319	-0.74068	5e-05	0.003845
ENSBTAG00000037709	SNX21	13:75339810-75340081	LOW	HIGH	22.3091	40.9893	0.877612	0.00055	0.023038
ENSBTAG00000038034	ZNF628	18:62475321-62481823	LOW	HIGH	4.74333	8.02573	0.758733	5e-05	0.003845
ENSBTAG00000038048	-	13:32544523-32644278	LOW	HIGH	1.82507	0.927815	-0.97604	5e-05	0.003845
ENSBTAG00000038067	MT1A_BOVIN	18:24106721-24108521	LOW	HIGH	23.7979	9.39579	-1.34075	5e-05	0.003845
ENSBTAG00000038093	PEG10	4:11912008-11921418	LOW	HIGH	1.07071	0.563046	-0.92725	0.0011	0.036889
ENSBTAG00000038131	Q1LZD6_BOVIN	1:83736247-83764147	LOW	HIGH	7.27694	4.03491	-0.8508	5e-05	0.003845
ENSBTAG00000038409	MBD3	7:45577376-45579729	LOW	HIGH	112.936	155.3	0.459556	0.0008	0.030112
ENSBTAG00000038748	HBB_BOVIN	15:49022977-49024619	LOW	HIGH	19.4058	5.80176	-1.74193	5e-05	0.003845
ENSBTAG00000038849	TRDN	9:28071826-28219689	LOW	HIGH	293.43	171.793	-0.77234	5e-05	0.003845
ENSBTAG00000039015	TMEM145	18:51293112-51302924	LOW	HIGH	3.55675	6.14069	0.787844	5e-05	0.003845
ENSBTAG00000039035	F1MWU9_BOVIN	3:8027844-8029776	LOW	HIGH	3.07042	1.18823	-1.36962	5e-05	0.003845
ENSBTAG00000039046	-	2:118596200-118598002	LOW	HIGH	1.06963	0.417274	-1.35805	0.0007	0.027402
ENSBTAG00000039190	E1B8Y0_BOVIN	18:34995066-35013345	LOW	HIGH	12.3893	8.70618	-0.50899	0.0014	0.042937
ENSBTAG00000039599	HOXB4	19:38561273-38564096	LOW	HIGH	1.77547	0.885881	-1.00301	0.0007	0.027402
ENSBTAG00000039686	A6QR52_BOVIN	3:92260762-92309036	LOW	HIGH	13.3697	8.79617	-0.60402	0.0005	0.021444
ENSBTAG00000039708	C9orf172	11:106338333-106341261	LOW	HIGH	11.8655	19.3288	0.703974	5e-05	0.003845
ENSBTAG00000043961	MPDZ	8:31109335-31280538	LOW	HIGH	6.41679	4.58565	-0.48473	0.00075	0.029147
ENSBTAG00000044083	LIMK1	25:33750877-33775707	LOW	HIGH	3.64846	5.76245	0.659394	0.00055	0.023038
ENSBTAG00000045601	KCTD21	29:17974604-17975387	LOW	HIGH	1.72686	3.63498	1.0738	0.00125	0.039811
ENSBTAG00000045943	ACHG_BOVIN	2:120988438-120993968	LOW	HIGH	1.37948	0.555716	-1.31171	0.0002	0.011041
ENSBTAG00000046046	A6QQH6_BOVIN	24:40563770-40566586	LOW	HIGH	15.8448	25.167	0.66752	5e-05	0.003845
ENSBTAG00000046282	A0JNK0_BOVIN	9:33941838-33947630	LOW	HIGH	20.5007	29.6391	0.531828	0.00035	0.016972
ENSBTAG00000046587	-	29:44770864-44771529	LOW	HIGH	42.4557	66.1551	0.639892	0.00135	0.042124
ENSBTAG00000047029	E1BEQ3_BOVIN	11:47050710-47051142	LOW	HIGH	5.5422	16.758	1.59632	0.0006	0.024559
ENSBTAG00000047362	A4IF88_BOVIN	15:63656458-63663593	LOW	HIGH	43.1464	30.0871	-0.5201	0.00045	0.019854
ENSBTAG00000047537	Q17R04_BOVIN	28:25228950-25249032	LOW	HIGH	16.8449	10.8047	-0.64066	5e-05	0.003845
ENSBTAG00000047621	-	16:4998444-5005553	LOW	HIGH	8.57055	3.92571	-1.12643	0.0001	0.006485
ENSBTAG00000047756	CNTROB	19:28224424-28238427	LOW	HIGH	1.65972	0.992212	-0.74222	0.00125	0.039811
ENSBTAG00000047998	COL5A1	11:106856170-106994803	LOW	HIGH	7.36885	4.96749	-0.56892	0.00015	0.009021
ENSBTAG00000048135	-	20:71902470-71904001	LOW	HIGH	1.62817	0.283	-2.52438	0.00015	0.009021
ENSBTAG00000048157	-	1:45522504-45642829	LOW	HIGH	4.05112	2.58185	-0.64992	0.0001	0.006485
ENSBTAG00000048160	TIGD5	14:2311789-2313733	LOW	HIGH	13.8162	19.1949	0.474365	0.0017	0.049328

## Sheet: Table S5
Table S5.Differentially expressed genes for C18:2 cis-9trans-11
gene_id	gene	locus	sample_1	sample_2	value_1	value_2	log2(fold_change)	p_value	q_value
ENSBTAG00000000448	BDH_BOVIN	1:72572940-72608810	LOW	HIGH	12.2659	6.78417	-0.854413	0.00035	0.04364
ENSBTAG00000001154	DGAT2	15:55940756-55973229	LOW	HIGH	24.9233	16.1468	-0.626245	0.00015	0.024745
ENSBTAG00000001288	MAOB	X:105235854-105359152	LOW	HIGH	0.769139	1.78606	1.21546	0.0001	0.019857
ENSBTAG00000001618	ALPK3	21:22883304-22935573	LOW	HIGH	181.555	106.61	-0.768058	5e-05	0.012766
ENSBTAG00000001745	LUM_BOVIN	5:21037442-21044658	LOW	HIGH	16.5596	28.3193	0.774114	5e-05	0.012766
ENSBTAG00000001890	LOC508354	1:70996326-71044754	LOW	HIGH	0.750163	2.03669	1.44095	5e-05	0.012766
ENSBTAG00000001968	A6QNT7_BOVIN	1:87007532-87017223	LOW	HIGH	3.20722	4.93781	0.622549	0.00025	0.034815
ENSBTAG00000002024	ASB18	3:116287436-116359129	LOW	HIGH	3.90888	2.1363	-0.871643	0.00025	0.034815
ENSBTAG00000002080	Q2HJ34_BOVIN	14:47005559-47013935	LOW	HIGH	6.42775	10.3077	0.681332	0.0002	0.031081
ENSBTAG00000002224	A7E320_BOVIN	7:20436669-20469912	LOW	HIGH	1.07815	0.57229	-0.913738	0.00035	0.04364
ENSBTAG00000002238	ARL2_BOVIN	29:43845377-43853177	LOW	HIGH	43.4041	29.3334	-0.565286	0.00015	0.024745
ENSBTAG00000002635	PGRP1_BOVIN	18:53946096-53948160	LOW	HIGH	1.04108	3.35534	1.68838	0.00015	0.024745
ENSBTAG00000002755	ANKRD12	24:41913309-41975447	LOW	HIGH	2.00483	3.24432	0.694433	5e-05	0.012766
ENSBTAG00000003278	F1MY80_BOVIN	5:26202175-26206357	LOW	HIGH	35.3984	22.7484	-0.637919	0.0003	0.039715
ENSBTAG00000003338	LRRCC1	14:79805241-79848868	LOW	HIGH	4.34136	6.7659	0.640135	5e-05	0.012766
ENSBTAG00000004602	Q1MW16_BOVIN	7:48063870-48069063	LOW	HIGH	18.867	2.59864	-2.86003	5e-05	0.012766
ENSBTAG00000004742	RUNX1	1:148678709-148773773	LOW	HIGH	0.870911	3.32773	1.93394	5e-05	0.012766
ENSBTAG00000005714	ACTC_BOVIN	10:30361780-30367052	LOW	HIGH	53.2196	227.075	2.09314	5e-05	0.012766
ENSBTAG00000006182	-	8:88081847-88083087	LOW	HIGH	0.60058	1.66357	1.46985	0.00015	0.024745
ENSBTAG00000006424	TNNI3_BOVIN	18:62717574-62721350	LOW	HIGH	5.26424	1.81947	-1.53271	5e-05	0.012766
ENSBTAG00000006447	ACSM3	25:18605634-18656582	LOW	HIGH	2.14176	0.592523	-1.85385	5e-05	0.012766
ENSBTAG00000006779	Q148K4_BOVIN	18:2486595-2491819	LOW	HIGH	5.69463	3.45507	-0.720887	5e-05	0.012766
ENSBTAG00000007331	A7MB83_BOVIN	1:123322466-123444003	LOW	HIGH	0.934661	1.72761	0.886265	5e-05	0.012766
ENSBTAG00000007352	KCNC4	3:33302948-33325104	LOW	HIGH	26.0286	14.2473	-0.869407	5e-05	0.012766
ENSBTAG00000007397	FOLH1	29:5904661-5977332	LOW	HIGH	2.64554	4.30094	0.701088	5e-05	0.012766
ENSBTAG00000007415	A7Y461_BOVIN	10:21521554-21573888	LOW	HIGH	20.1574	12.7226	-0.663918	5e-05	0.012766
ENSBTAG00000007442	AKAP9	4:9162748-9303751	LOW	HIGH	2.07098	3.21647	0.635164	5e-05	0.012766
ENSBTAG00000007506	CACNG7	18:62052427-62066932	LOW	HIGH	2.75343	1.02167	-1.4303	0.0004	0.048193
ENSBTAG00000007596	A4IFA1_BOVIN	14:72386750-72399660	LOW	HIGH	2.15918	5.59795	1.37441	5e-05	0.012766
ENSBTAG00000007807	HSPA2	10:76992201-76994112	LOW	HIGH	10.8838	7.06066	-0.624303	0.0002	0.031081
ENSBTAG00000007816	-	6:87555287-87556157	LOW	HIGH	2.46542	7.8876	1.67775	5e-05	0.012766
ENSBTAG00000008105	RBM38	13:59294499-59308857	LOW	HIGH	126.985	80.7977	-0.652268	0.0001	0.019857
ENSBTAG00000008131	RNF115	3:21639997-21705577	LOW	HIGH	33.197	21.3184	-0.638957	5e-05	0.012766
ENSBTAG00000008403	ROCK1	24:35445609-35519082	LOW	HIGH	3.29947	5.14141	0.639929	5e-05	0.012766
ENSBTAG00000008528	SLC25A1	17:74633474-74635952	LOW	HIGH	39.2084	23.6218	-0.731045	5e-05	0.012766
ENSBTAG00000008763	CX064_BOVIN	X:10981500-10983415	LOW	HIGH	4.02324	11.1141	1.46596	5e-05	0.012766
ENSBTAG00000008916	CYFIP2	7:71003539-71115619	LOW	HIGH	0.480576	1.01131	1.07339	0.00015	0.024745
ENSBTAG00000009150	SPON1_BOVIN	15:38991043-39309268	LOW	HIGH	0.913328	1.68869	0.886703	0.00015	0.024745
ENSBTAG00000009177	PLEKHA4	18:55899437-55922868	LOW	HIGH	6.40993	4.06613	-0.656651	0.00035	0.04364
ENSBTAG00000010719	ANGL1_BOVIN	16:61559976-61718623	LOW	HIGH	2.52454	4.45785	0.820327	5e-05	0.012766
ENSBTAG00000011252	RAD50	7:23062885-23169956	LOW	HIGH	3.58074	5.74188	0.681267	0.00015	0.024745
ENSBTAG00000011733	GIPC2_BOVIN	3:66795566-66895377	LOW	HIGH	1.09795	3.12467	1.50889	5e-05	0.012766
ENSBTAG00000011766	C7	20:33549494-33606517	LOW	HIGH	5.3778	9.4412	0.811954	5e-05	0.012766
ENSBTAG00000011803	Q8MJU3_BOVIN	19:30230159-30251091	LOW	HIGH	2.36411	3.73417	0.65949	0.00015	0.024745
ENSBTAG00000011824	A5D9E8_BOVIN	8:85453018-85468721	LOW	HIGH	10.0069	15.7009	0.649844	0.0001	0.019857
ENSBTAG00000011847	ASPN_BOVIN	8:85499332-85524670	LOW	HIGH	1.82211	3.47955	0.933292	5e-05	0.012766
ENSBTAG00000012046	JUNB_BOVIN	7:13851130-13852933	LOW	HIGH	39.3991	25.5472	-0.624999	0.0001	0.019857
ENSBTAG00000012710	SLIB_BOVIN	13:66863224-66872531	LOW	HIGH	4.06294	0	#NAME?	5e-05	0.012766
ENSBTAG00000012870	E1BGS3_BOVIN	23:4390361-4533900	LOW	HIGH	3.97657	7.12789	0.841952	5e-05	0.012766
ENSBTAG00000014340	KERA	5:20995379-21002991	LOW	HIGH	0.983014	2.42114	1.3004	5e-05	0.012766
ENSBTAG00000014465	PAI1_BOVIN	25:36198559-36206859	LOW	HIGH	6.16849	9.90284	0.682924	0.00015	0.024745
ENSBTAG00000014818	MYLK3	18:15089440-15131888	LOW	HIGH	1.30388	2.96005	1.18281	5e-05	0.012766
ENSBTAG00000014897	UNC5A	7:39677303-39692612	LOW	HIGH	1.66577	0.858036	-0.957079	0.00035	0.04364
ENSBTAG00000015037	FAM59B	11:73292030-73307412	LOW	HIGH	4.80191	2.62141	-0.873263	5e-05	0.012766
ENSBTAG00000015188	KLF6	13:44945067-44952151	LOW	HIGH	13.6147	19.6313	0.527984	0.00025	0.034815
ENSBTAG00000015582	HMOX1_BOVIN	5:73980775-73987841	LOW	HIGH	24.3717	16.2112	-0.588218	0.00025	0.034815
ENSBTAG00000015844	TFPI2_BOVIN	4:11035478-11039782	LOW	HIGH	11.4061	17.7626	0.639043	0.0001	0.019857
ENSBTAG00000015919	Q0II30_BOVIN	6:91597121-91723390	LOW	HIGH	3.26712	1.63687	-0.997082	0.0001	0.019857
ENSBTAG00000018352	ABRA	14:59974385-59985200	LOW	HIGH	26.1972	17.2988	-0.598744	0.0002	0.031081
ENSBTAG00000018497	Q17QZ6_BOVIN	2:80858086-80871118	LOW	HIGH	4.98165	7.68335	0.625112	5e-05	0.012766
ENSBTAG00000018671	DCUN1D2	12:90680189-90695973	LOW	HIGH	116.398	80.4642	-0.532649	0.00025	0.034815
ENSBTAG00000018909	-	4:67767892-68200912	LOW	HIGH	1.87322	4.38026	1.2255	0.00025	0.034815
ENSBTAG00000019037	AQP4_BOVIN	24:30362737-30377272	LOW	HIGH	0.878372	2.4251	1.46514	5e-05	0.012766
ENSBTAG00000019052	A7Z090_BOVIN	28:15818094-16073196	LOW	HIGH	14.6135	21.3785	0.548863	0.00035	0.04364
ENSBTAG00000019730	SFRS18	9:51022632-51049299	LOW	HIGH	7.83668	13.3404	0.767485	5e-05	0.012766
ENSBTAG00000019733	ELTD1	3:65921136-66062039	LOW	HIGH	2.16682	3.40862	0.653608	0.00025	0.034815
ENSBTAG00000020035	RCAN1_BOVIN	1:351707-362907	LOW	HIGH	98.7886	59.8356	-0.72334	0.0003	0.039715
ENSBTAG00000020072	CTHL4_BOVIN	GJ059556,1:9048-10420	LOW	HIGH	1.86296	6.70243	1.84709	5e-05	0.012766
ENSBTAG00000021435	MAFF_BOVIN	5:110475769-110484826	LOW	HIGH	44.2048	30.7148	-0.525272	0.0004	0.048193
ENSBTAG00000021587	SMPDL3A	9:28811577-28828968	LOW	HIGH	3.37731	1.89091	-0.836797	0.0001	0.019857
ENSBTAG00000021672	RGS1	16:13314191-13318292	LOW	HIGH	2.76846	5.19466	0.907944	5e-05	0.012766
ENSBTAG00000021741	RPS6KA2	9:102918981-103074109	LOW	HIGH	18.477	12.8785	-0.52076	0.0004	0.048193
ENSBTAG00000023947	AVPI1_BOVIN	26:18711831-18719926	LOW	HIGH	28.0432	18.4289	-0.605679	0.00025	0.034815
ENSBTAG00000024081	ECM2	8:85540500-85579683	LOW	HIGH	7.25016	11.2955	0.639664	0.0001	0.019857
ENSBTAG00000026995	Q3SYT5_BOVIN	21:49612518-49618556	LOW	HIGH	9.97996	14.8247	0.570896	0.0001	0.019857
ENSBTAG00000027789	A8E658_BOVIN	2:26695351-26736067	LOW	HIGH	5.97644	9.70345	0.699211	5e-05	0.012766
ENSBTAG00000030845	MPEG1	15:83667091-83671187	LOW	HIGH	0.914585	1.63992	0.842437	0.0001	0.019857
ENSBTAG00000033330	HOXD11	2:20839235-20841537	LOW	HIGH	2.12289	0.728533	-1.54297	0.0003	0.039715
ENSBTAG00000034366	RGS2	16:13041920-13045220	LOW	HIGH	19.8028	11.749	-0.753161	0.0001	0.019857
ENSBTAG00000038034	ZNF628	18:62475321-62481823	LOW	HIGH	7.18689	4.62169	-0.636947	5e-05	0.012766
ENSBTAG00000038321	Q9TUM5_BOVIN	18:51216018-51227395	LOW	HIGH	10.4996	6.87477	-0.610946	0.0001	0.019857
ENSBTAG00000038630	KLHL34	X:128884988-128886938	LOW	HIGH	37.4125	23.3129	-0.682392	5e-05	0.012766
ENSBTAG00000038748	HBB_BOVIN	15:49022977-49024619	LOW	HIGH	6.34024	31.9289	2.33225	5e-05	0.012766
ENSBTAG00000039015	TMEM145	18:51293112-51302924	LOW	HIGH	6.49909	4.27755	-0.603455	0.00015	0.024745
ENSBTAG00000039035	F1MWU9_BOVIN	3:8027844-8029776	LOW	HIGH	1.06452	2.99997	1.49474	5e-05	0.012766
ENSBTAG00000039046	-	2:118596200-118598002	LOW	HIGH	0.33701	1.02817	1.60921	0.0002	0.031081
ENSBTAG00000046282	A0JNK0_BOVIN	9:33941838-33947630	LOW	HIGH	27.8469	16.7124	-0.736597	5e-05	0.012766
ENSBTAG00000047537	Q17R04_BOVIN	28:25228950-25249032	LOW	HIGH	12.078	17.8949	0.567158	0.0003	0.039715
ENSBTAG00000048135	-	20:71902470-71904001	LOW	HIGH	0.305099	1.50189	2.29943	0.00015	0.024745

## Sheet: Table S6
Table S6. Differentially expressed genes for C18:2 cis-6 cis -12 n6
gene_id	gene	locus	sample_1	sample_2	value_1	value_2	log2(fold_change)	p_value	q_value
ENSBTAG00000000448	BDH_BOVIN	1:72572940-72608810	LOW	HIGH	12.2659	6.78417	-0.854413	0.00035	0.04364
ENSBTAG00000001154	DGAT2	15:55940756-55973229	LOW	HIGH	24.9233	16.1468	-0.626245	0.00015	0.024745
ENSBTAG00000001288	MAOB	X:105235854-105359152	LOW	HIGH	0.769139	1.78606	1.21546	0.0001	0.019857
ENSBTAG00000001618	ALPK3	21:22883304-22935573	LOW	HIGH	181.555	106.61	-0.768058	5e-05	0.012766
ENSBTAG00000001745	LUM_BOVIN	5:21037442-21044658	LOW	HIGH	16.5596	28.3193	0.774114	5e-05	0.012766
ENSBTAG00000001890	LOC508354	1:70996326-71044754	LOW	HIGH	0.750163	2.03669	1.44095	5e-05	0.012766
ENSBTAG00000001968	A6QNT7_BOVIN	1:87007532-87017223	LOW	HIGH	3.20722	4.93781	0.622549	0.00025	0.034815
ENSBTAG00000002024	ASB18	3:116287436-116359129	LOW	HIGH	3.90888	2.1363	-0.871643	0.00025	0.034815
ENSBTAG00000002080	Q2HJ34_BOVIN	14:47005559-47013935	LOW	HIGH	6.42775	10.3077	0.681332	0.0002	0.031081
ENSBTAG00000002224	A7E320_BOVIN	7:20436669-20469912	LOW	HIGH	1.07815	0.57229	-0.913738	0.00035	0.04364
ENSBTAG00000002238	ARL2_BOVIN	29:43845377-43853177	LOW	HIGH	43.4041	29.3334	-0.565286	0.00015	0.024745
ENSBTAG00000002635	PGRP1_BOVIN	18:53946096-53948160	LOW	HIGH	1.04108	3.35534	1.68838	0.00015	0.024745
ENSBTAG00000002755	ANKRD12	24:41913309-41975447	LOW	HIGH	2.00483	3.24432	0.694433	5e-05	0.012766
ENSBTAG00000003278	F1MY80_BOVIN	5:26202175-26206357	LOW	HIGH	35.3984	22.7484	-0.637919	0.0003	0.039715
ENSBTAG00000003338	LRRCC1	14:79805241-79848868	LOW	HIGH	4.34136	6.7659	0.640135	5e-05	0.012766
ENSBTAG00000004602	Q1MW16_BOVIN	7:48063870-48069063	LOW	HIGH	18.867	2.59864	-2.86003	5e-05	0.012766
ENSBTAG00000004742	RUNX1	1:148678709-148773773	LOW	HIGH	0.870911	3.32773	1.93394	5e-05	0.012766
ENSBTAG00000005714	ACTC_BOVIN	10:30361780-30367052	LOW	HIGH	53.2196	227.075	2.09314	5e-05	0.012766
ENSBTAG00000006182	-	8:88081847-88083087	LOW	HIGH	0.60058	1.66357	1.46985	0.00015	0.024745
ENSBTAG00000006424	TNNI3_BOVIN	18:62717574-62721350	LOW	HIGH	5.26424	1.81947	-1.53271	5e-05	0.012766
ENSBTAG00000006447	ACSM3	25:18605634-18656582	LOW	HIGH	2.14176	0.592523	-1.85385	5e-05	0.012766
ENSBTAG00000006779	Q148K4_BOVIN	18:2486595-2491819	LOW	HIGH	5.69463	3.45507	-0.720887	5e-05	0.012766
ENSBTAG00000007331	A7MB83_BOVIN	1:123322466-123444003	LOW	HIGH	0.934661	1.72761	0.886265	5e-05	0.012766
ENSBTAG00000007352	KCNC4	3:33302948-33325104	LOW	HIGH	26.0286	14.2473	-0.869407	5e-05	0.012766
ENSBTAG00000007397	FOLH1	29:5904661-5977332	LOW	HIGH	2.64554	4.30094	0.701088	5e-05	0.012766
ENSBTAG00000007415	A7Y461_BOVIN	10:21521554-21573888	LOW	HIGH	20.1574	12.7226	-0.663918	5e-05	0.012766
ENSBTAG00000007442	AKAP9	4:9162748-9303751	LOW	HIGH	2.07098	3.21647	0.635164	5e-05	0.012766
ENSBTAG00000007506	CACNG7	18:62052427-62066932	LOW	HIGH	2.75343	1.02167	-1.4303	0.0004	0.048193
ENSBTAG00000007596	A4IFA1_BOVIN	14:72386750-72399660	LOW	HIGH	2.15918	5.59795	1.37441	5e-05	0.012766
ENSBTAG00000007807	HSPA2	10:76992201-76994112	LOW	HIGH	10.8838	7.06066	-0.624303	0.0002	0.031081
ENSBTAG00000007816	-	6:87555287-87556157	LOW	HIGH	2.46542	7.8876	1.67775	5e-05	0.012766
ENSBTAG00000008105	RBM38	13:59294499-59308857	LOW	HIGH	126.985	80.7977	-0.652268	0.0001	0.019857
ENSBTAG00000008131	RNF115	3:21639997-21705577	LOW	HIGH	33.197	21.3184	-0.638957	5e-05	0.012766
ENSBTAG00000008403	ROCK1	24:35445609-35519082	LOW	HIGH	3.29947	5.14141	0.639929	5e-05	0.012766
ENSBTAG00000008528	SLC25A1	17:74633474-74635952	LOW	HIGH	39.2084	23.6218	-0.731045	5e-05	0.012766
ENSBTAG00000008763	CX064_BOVIN	X:10981500-10983415	LOW	HIGH	4.02324	11.1141	1.46596	5e-05	0.012766
ENSBTAG00000008916	CYFIP2	7:71003539-71115619	LOW	HIGH	0.480576	1.01131	1.07339	0.00015	0.024745
ENSBTAG00000009150	SPON1_BOVIN	15:38991043-39309268	LOW	HIGH	0.913328	1.68869	0.886703	0.00015	0.024745
ENSBTAG00000009177	PLEKHA4	18:55899437-55922868	LOW	HIGH	6.40993	4.06613	-0.656651	0.00035	0.04364
ENSBTAG00000010719	ANGL1_BOVIN	16:61559976-61718623	LOW	HIGH	2.52454	4.45785	0.820327	5e-05	0.012766
ENSBTAG00000011252	RAD50	7:23062885-23169956	LOW	HIGH	3.58074	5.74188	0.681267	0.00015	0.024745
ENSBTAG00000011733	GIPC2_BOVIN	3:66795566-66895377	LOW	HIGH	1.09795	3.12467	1.50889	5e-05	0.012766
ENSBTAG00000011766	C7	20:33549494-33606517	LOW	HIGH	5.3778	9.4412	0.811954	5e-05	0.012766
ENSBTAG00000011803	Q8MJU3_BOVIN	19:30230159-30251091	LOW	HIGH	2.36411	3.73417	0.65949	0.00015	0.024745
ENSBTAG00000011824	A5D9E8_BOVIN	8:85453018-85468721	LOW	HIGH	10.0069	15.7009	0.649844	0.0001	0.019857
ENSBTAG00000011847	ASPN_BOVIN	8:85499332-85524670	LOW	HIGH	1.82211	3.47955	0.933292	5e-05	0.012766
ENSBTAG00000012046	JUNB_BOVIN	7:13851130-13852933	LOW	HIGH	39.3991	25.5472	-0.624999	0.0001	0.019857
ENSBTAG00000012710	SLIB_BOVIN	13:66863224-66872531	LOW	HIGH	4.06294	0	#NAME?	5e-05	0.012766
ENSBTAG00000012870	E1BGS3_BOVIN	23:4390361-4533900	LOW	HIGH	3.97657	7.12789	0.841952	5e-05	0.012766
ENSBTAG00000014340	KERA	5:20995379-21002991	LOW	HIGH	0.983014	2.42114	1.3004	5e-05	0.012766
ENSBTAG00000014465	PAI1_BOVIN	25:36198559-36206859	LOW	HIGH	6.16849	9.90284	0.682924	0.00015	0.024745
ENSBTAG00000014818	MYLK3	18:15089440-15131888	LOW	HIGH	1.30388	2.96005	1.18281	5e-05	0.012766
ENSBTAG00000014897	UNC5A	7:39677303-39692612	LOW	HIGH	1.66577	0.858036	-0.957079	0.00035	0.04364
ENSBTAG00000015037	FAM59B	11:73292030-73307412	LOW	HIGH	4.80191	2.62141	-0.873263	5e-05	0.012766
ENSBTAG00000015188	KLF6	13:44945067-44952151	LOW	HIGH	13.6147	19.6313	0.527984	0.00025	0.034815
ENSBTAG00000015582	HMOX1_BOVIN	5:73980775-73987841	LOW	HIGH	24.3717	16.2112	-0.588218	0.00025	0.034815
ENSBTAG00000015844	TFPI2_BOVIN	4:11035478-11039782	LOW	HIGH	11.4061	17.7626	0.639043	0.0001	0.019857
ENSBTAG00000015919	Q0II30_BOVIN	6:91597121-91723390	LOW	HIGH	3.26712	1.63687	-0.997082	0.0001	0.019857
ENSBTAG00000018352	ABRA	14:59974385-59985200	LOW	HIGH	26.1972	17.2988	-0.598744	0.0002	0.031081
ENSBTAG00000018497	Q17QZ6_BOVIN	2:80858086-80871118	LOW	HIGH	4.98165	7.68335	0.625112	5e-05	0.012766
ENSBTAG00000018671	DCUN1D2	12:90680189-90695973	LOW	HIGH	116.398	80.4642	-0.532649	0.00025	0.034815
ENSBTAG00000018909	-	4:67767892-68200912	LOW	HIGH	1.87322	4.38026	1.2255	0.00025	0.034815
ENSBTAG00000019037	AQP4_BOVIN	24:30362737-30377272	LOW	HIGH	0.878372	2.4251	1.46514	5e-05	0.012766
ENSBTAG00000019052	A7Z090_BOVIN	28:15818094-16073196	LOW	HIGH	14.6135	21.3785	0.548863	0.00035	0.04364
ENSBTAG00000019730	SFRS18	9:51022632-51049299	LOW	HIGH	7.83668	13.3404	0.767485	5e-05	0.012766
ENSBTAG00000019733	ELTD1	3:65921136-66062039	LOW	HIGH	2.16682	3.40862	0.653608	0.00025	0.034815
ENSBTAG00000020035	RCAN1_BOVIN	1:351707-362907	LOW	HIGH	98.7886	59.8356	-0.72334	0.0003	0.039715
ENSBTAG00000020072	CTHL4_BOVIN	GJ059556,1:9048-10420	LOW	HIGH	1.86296	6.70243	1.84709	5e-05	0.012766
ENSBTAG00000021435	MAFF_BOVIN	5:110475769-110484826	LOW	HIGH	44.2048	30.7148	-0.525272	0.0004	0.048193
ENSBTAG00000021587	SMPDL3A	9:28811577-28828968	LOW	HIGH	3.37731	1.89091	-0.836797	0.0001	0.019857
ENSBTAG00000021672	RGS1	16:13314191-13318292	LOW	HIGH	2.76846	5.19466	0.907944	5e-05	0.012766
ENSBTAG00000021741	RPS6KA2	9:102918981-103074109	LOW	HIGH	18.477	12.8785	-0.52076	0.0004	0.048193
ENSBTAG00000023947	AVPI1_BOVIN	26:18711831-18719926	LOW	HIGH	28.0432	18.4289	-0.605679	0.00025	0.034815
ENSBTAG00000024081	ECM2	8:85540500-85579683	LOW	HIGH	7.25016	11.2955	0.639664	0.0001	0.019857
ENSBTAG00000026995	Q3SYT5_BOVIN	21:49612518-49618556	LOW	HIGH	9.97996	14.8247	0.570896	0.0001	0.019857
ENSBTAG00000027789	A8E658_BOVIN	2:26695351-26736067	LOW	HIGH	5.97644	9.70345	0.699211	5e-05	0.012766
ENSBTAG00000030845	MPEG1	15:83667091-83671187	LOW	HIGH	0.914585	1.63992	0.842437	0.0001	0.019857
ENSBTAG00000033330	HOXD11	2:20839235-20841537	LOW	HIGH	2.12289	0.728533	-1.54297	0.0003	0.039715
ENSBTAG00000034366	RGS2	16:13041920-13045220	LOW	HIGH	19.8028	11.749	-0.753161	0.0001	0.019857
ENSBTAG00000038034	ZNF628	18:62475321-62481823	LOW	HIGH	7.18689	4.62169	-0.636947	5e-05	0.012766
ENSBTAG00000038321	Q9TUM5_BOVIN	18:51216018-51227395	LOW	HIGH	10.4996	6.87477	-0.610946	0.0001	0.019857
ENSBTAG00000038630	KLHL34	X:128884988-128886938	LOW	HIGH	37.4125	23.3129	-0.682392	5e-05	0.012766
ENSBTAG00000038748	HBB_BOVIN	15:49022977-49024619	LOW	HIGH	6.34024	31.9289	2.33225	5e-05	0.012766
ENSBTAG00000039015	TMEM145	18:51293112-51302924	LOW	HIGH	6.49909	4.27755	-0.603455	0.00015	0.024745
ENSBTAG00000039035	F1MWU9_BOVIN	3:8027844-8029776	LOW	HIGH	1.06452	2.99997	1.49474	5e-05	0.012766
ENSBTAG00000039046	-	2:118596200-118598002	LOW	HIGH	0.33701	1.02817	1.60921	0.0002	0.031081
ENSBTAG00000046282	A0JNK0_BOVIN	9:33941838-33947630	LOW	HIGH	27.8469	16.7124	-0.736597	5e-05	0.012766
ENSBTAG00000047537	Q17R04_BOVIN	28:25228950-25249032	LOW	HIGH	12.078	17.8949	0.567158	0.0003	0.039715
ENSBTAG00000048135	-	20:71902470-71904001	LOW	HIGH	0.305099	1.50189	2.29943	0.00015	0.024745

## Sheet: Table S7
Table S7. Differentially expressed genes for C18:3 n3
gene_id	gene	locus	sample_1	sample_2	value_1	value_2	log2(fold_change)	p_value	q_value
ENSBTAG00000000448	BDH_BOVIN	1:72572940-72608810	LOW	HIGH	194.676	69.767	-148.046	5,00E-05	0.0104196
ENSBTAG00000000575	TNC	8:105965497-106067887	LOW	HIGH	0.851898	183.686	110.849	5,00E-05	0.0104196
ENSBTAG00000000658	KIAA1875	14:1913047-1921667	LOW	HIGH	0.42268	0.991835	123.053	5,00E-05	0.0104196
ENSBTAG00000000945	F1MMF3_BOVIN	18:10632349-10688580	LOW	HIGH	155.935	298.758	0.938035	5,00E-05	0.0104196
ENSBTAG00000001288	MAOB	X:105235854-105359152	LOW	HIGH	133.537	291.913	11.283	5,00E-05	0.0104196
ENSBTAG00000001890	LOC508354	1:70996326-71044754	LOW	HIGH	0.97913	266.247	144.319	5,00E-05	0.0104196
ENSBTAG00000001968	A6QNT7_BOVIN	1:87007532-87017223	LOW	HIGH	237.742	503.162	108.163	5,00E-05	0.0104196
ENSBTAG00000003338	LRRCC1	14:79805241-79848868	LOW	HIGH	268.796	553.648	104.246	5,00E-05	0.0104196
ENSBTAG00000004602	Q1MW16_BOVIN	7:48063870-48069063	LOW	HIGH	172.714	314.705	-245.631	5,00E-05	0.0104196
ENSBTAG00000005008	WSB1	19:19356950-19371161	LOW	HIGH	684.803	116.219	0.763086	5,00E-05	0.0104196
ENSBTAG00000005408	CLK1	2:89920585-89927819	LOW	HIGH	148.425	259.881	0.808116	5,00E-05	0.0104196
ENSBTAG00000005714	ACTC_BOVIN	10:30361780-30367052	LOW	HIGH	81.396	398.92	229.307	5,00E-05	0.0104196
ENSBTAG00000007596	A4IFA1_BOVIN	14:72386750-72399660	LOW	HIGH	317.707	859.221	143.533	5,00E-05	0.0104196
ENSBTAG00000008026	NEU1_BOVIN	13:52575277-52576188	LOW	HIGH	698.013	293.251	-125.112	5,00E-05	0.0104196
ENSBTAG00000008403	ROCK1	24:35445609-35519082	LOW	HIGH	28.386	491.989	0.793446	5,00E-05	0.0104196
ENSBTAG00000008832	CCL1	19:16110979-16114069	LOW	HIGH	224.132	64.567	152.645	5,00E-05	0.0104196
ENSBTAG00000008920	AT1B4_BOVIN	X:4919685-4940505	LOW	HIGH	226.601	376.318	0.731802	5,00E-05	0.0104196
ENSBTAG00000009145	SLC7A4	17:74366169-74369086	LOW	HIGH	0.622729	159.563	135.745	5,00E-05	0.0104196
ENSBTAG00000009441	RBBP6	25:22459387-22493189	LOW	HIGH	30.845	527.242	0.773426	5,00E-05	0.0104196
ENSBTAG00000009655	TNS3	4:75451284-75567973	LOW	HIGH	417.389	254.004	-0.716539	5,00E-05	0.0104196
ENSBTAG00000010877	ARMC12	23:9683946-9694015	LOW	HIGH	157.725	417.289	140.364	5,00E-05	0.0104196
ENSBTAG00000011252	RAD50	7:23062885-23169956	LOW	HIGH	301.281	500.144	0.731236	5,00E-05	0.0104196
ENSBTAG00000011689	A7E2Y7_BOVIN	18:63107488-63117295	LOW	HIGH	768.657	127.426	0.729247	5,00E-05	0.0104196
ENSBTAG00000011733	GIPC2_BOVIN	3:66795566-66895377	LOW	HIGH	164.705	536.641	170.407	5,00E-05	0.0104196
ENSBTAG00000013163	ADAM33	13:51968274-51981601	LOW	HIGH	171.276	363.864	108.708	5,00E-05	0.0104196
ENSBTAG00000013905	A7Z065_BOVIN	26:31387331-31425414	LOW	HIGH	504.867	836.871	0.729101	5,00E-05	0.0104196
ENSBTAG00000014465	PAI1_BOVIN	25:36198559-36206859	LOW	HIGH	590.711	148.459	132.954	5,00E-05	0.0104196
ENSBTAG00000015037	FAM59B	11:73292030-73307412	LOW	HIGH	552.706	282.933	-0.966051	5,00E-05	0.0104196
ENSBTAG00000015242	SLC18B1	9:71927586-71963240	LOW	HIGH	112.973	253.398	116.543	5,00E-05	0.0104196
ENSBTAG00000015297	BANK1	6:24052978-24096194	LOW	HIGH	418.969	123.555	156.024	5,00E-05	0.0104196
ENSBTAG00000015369	AF1Q_BOVIN	3:19762895-19767967	LOW	HIGH	746.985	146.715	0.973863	5,00E-05	0.0104196
ENSBTAG00000016563	GOLGA4	22:10813997-10923960	LOW	HIGH	345.512	564.175	0.707407	5,00E-05	0.0104196
ENSBTAG00000018347	Q08DU3_BOVIN	8:38724602-38792047	LOW	HIGH	132.795	27.939	107.308	5,00E-05	0.0104196
ENSBTAG00000018399	MYH15	1:53530574-53687569	LOW	HIGH	0.269198	104.801	196.091	5,00E-05	0.0104196
ENSBTAG00000018437	SMC5	8:46705596-46822054	LOW	HIGH	238.999	420.426	0.814846	5,00E-05	0.0104196
ENSBTAG00000019341	NSRP1	19:21799219-21844511	LOW	HIGH	726.459	128.005	0.817243	5,00E-05	0.0104196
ENSBTAG00000019730	SFRS18	9:51022632-51049299	LOW	HIGH	641.313	140.969	113.628	5,00E-05	0.0104196
ENSBTAG00000020911	FNBP4	15:78675014-78717851	LOW	HIGH	594.128	981.495	0.724208	5,00E-05	0.0104196
ENSBTAG00000021287	Q2EF45_BOVIN	5:53987908-54214799	LOW	HIGH	811.895	37.658	-110.834	5,00E-05	0.0104196
ENSBTAG00000022004	FLNB	22:43674719-43815706	LOW	HIGH	510.646	826.506	0.694704	5,00E-05	0.0104196
ENSBTAG00000026344	MAFA	14:2426856-2427912	LOW	HIGH	429.017	277.382	-0.629159	5,00E-05	0.0104196
ENSBTAG00000026909	-	10:87344475-87346625	LOW	HIGH	515.783	125.185	127.922	5,00E-05	0.0104196
ENSBTAG00000026995	Q3SYT5_BOVIN	21:49612518-49618556	LOW	HIGH	964.935	153.133	0.666285	5,00E-05	0.0104196
ENSBTAG00000027789	A8E658_BOVIN	2:26695351-26736067	LOW	HIGH	528.651	944.382	0.837057	5,00E-05	0.0104196
ENSBTAG00000037449	ACSM5	25:18207128-18234451	LOW	HIGH	248.952	459.738	0.884947	5,00E-05	0.0104196
ENSBTAG00000038748	HBB_BOVIN	15:49022977-49024619	LOW	HIGH	138.097	345.321	132.226	5,00E-05	0.0104196
ENSBTAG00000039035	F1MWU9_BOVIN	3:8027844-8029776	LOW	HIGH	138.662	374.218	143.231	5,00E-05	0.0104196
ENSBTAG00000039046	-	2:118596200-118598002	LOW	HIGH	0.325577	127.401	19.683	5,00E-05	0.0104196
ENSBTAG00000039995	CFH	16:6052924-6122550	LOW	HIGH	483.951	752.463	0.636759	5,00E-05	0.0104196
ENSBTAG00000045787	CDS1	6:101195830-101270493	LOW	HIGH	0.39972	155.949	196.402	5,00E-05	0.0104196
ENSBTAG00000047537	Q17R04_BOVIN	28:25228950-25249032	LOW	HIGH	98.164	162.924	0.730931	5,00E-05	0.0104196
ENSBTAG00000002279	LC7L3_BOVIN	19:36622183-36647084	LOW	HIGH	133.349	208.029	0.641577	0.0001	0.0193236
ENSBTAG00000011390	ACHD_BOVIN	2:120975091-120982350	LOW	HIGH	866.302	472.914	-0.873293	0.0001	0.0193236
ENSBTAG00000017713	KTN1	10:68238009-68351879	LOW	HIGH	204.755	321.087	0.649066	0.0001	0.0193236
ENSBTAG00000031785	H2B1_BOVIN	23:31589470-31607791	LOW	HIGH	150.376	253.586	0.753905	0.0001	0.0193236
ENSBTAG00000007442	AKAP9	4:9162748-9303751	LOW	HIGH	201.844	309.618	0.61725	0.00015	0.0274862
ENSBTAG00000027962	-	2:112675321-112675995	LOW	HIGH	404.569	251.203	-0.687532	0.00015	0.0274862
ENSBTAG00000037778	CXCL2	6:90811061-90813079	LOW	HIGH	189.464	40.799	110.661	0.00015	0.0274862
ENSBTAG00000003064	Q0VC46_BOVIN	1:2067035-2099875	LOW	HIGH	351.057	546.995	0.639824	0.0002	0.0342839
ENSBTAG00000012079	MYLK4	23:50735296-50800744	LOW	HIGH	309.083	61.051	0.98202	0.0002	0.0342839
ENSBTAG00000020164	BAZ1A	21:45536723-45586839	LOW	HIGH	179.919	292.856	0.702841	0.0002	0.0342839
ENSBTAG00000025642	RYR3	10:28789148-29100901	LOW	HIGH	0.540762	0.912745	0.755219	0.0002	0.0342839
ENSBTAG00000007089	Q1RMQ1_BOVIN	27:18244330-18258187	LOW	HIGH	150.356	231.271	0.621202	0.00025	0.0385072
ENSBTAG00000011456	Q17QF4_BOVIN	19:42657993-42665703	LOW	HIGH	246.797	517.807	106.909	0.00025	0.0385072
ENSBTAG00000011596	A6H7B7_BOVIN	10:81860043-81865204	LOW	HIGH	138.069	209.647	0.602568	0.00025	0.0385072
ENSBTAG00000012267	ZFC3H1	5:1227632-1277517	LOW	HIGH	156.361	246.764	0.658251	0.00025	0.0385072
ENSBTAG00000018909	-	4:67767892-68200912	LOW	HIGH	243.823	575.446	123.884	0.00025	0.0385072
ENSBTAG00000020056	Q9TRM6_BOVIN	9:14869510-14983763	LOW	HIGH	172.475	275.096	0.673542	0.00025	0.0385072
ENSBTAG00000021105	IRAK4_BOVIN	5:36877862-36905927	LOW	HIGH	0.992293	190.164	0.938407	0.00025	0.0385072
ENSBTAG00000008527	SRSF6	13:72804659-72810323	LOW	HIGH	148.045	217.492	0.554926	0.0003	0.0455486
ENSBTAG00000003074	C4TQH6_BOVIN	19:62486091-62496100	LOW	HIGH	147.007	228.559	0.636676	0.00035	0.0495973
ENSBTAG00000004742	RUNX1	1:148678709-148773773	LOW	HIGH	170.314	445.165	138.614	0.00035	0.0495973
ENSBTAG00000005718	PLIN2	8:25129167-25142901	LOW	HIGH	160.977	259.365	0.68813	0.00035	0.0495973
ENSBTAG00000007807	HSPA2	10:76992201-76994112	LOW	HIGH	11.462	742.922	-0.625578	0.00035	0.0495973
ENSBTAG00000019746	CCDC66	22:44952364-44995732	LOW	HIGH	221.886	37.312	0.749826	0.00035	0.0495973

## Sheet: Table S8
Table S8. Differentially expressed genes for SFA
gene_id	gene	locus	sample_1	sample_2	value_1	value_2	log2(fold_change)	p_value	q_value
ENSBTAG00000000448	BDH_BOVIN	1:72572940-72608810	LOW	HIGH	141.535	294.834	105.874	5,00E-05	0,0142487
ENSBTAG00000001257	AGTPBP1	8:80235082-80392851	LOW	HIGH	551.599	967.115	0,810069	5,00E-05	0,0142487
ENSBTAG00000001288	MAOB	X:105235854-105359152	LOW	HIGH	259.243	106.029	-128.984	5,00E-05	0,0142487
ENSBTAG00000001741	A0JNK4_BOVIN	13:66204670-66292988	LOW	HIGH	241.134	133.671	-0,85115	5,00E-05	0,0142487
ENSBTAG00000002821	CILP	10:12099599-12114284	LOW	HIGH	29.254	184.158	-0,667687	0,00015	0,03315
ENSBTAG00000003027	EMX2_BOVIN	26:38163824-38170070	LOW	HIGH	0,690305	2.046	15.675	5,00E-05	0,0142487
ENSBTAG00000003074	C4TQH6_BOVIN	19:62486091-62496100	LOW	HIGH	226.106	136.925	-0,723606	0,0002	0,0424667
ENSBTAG00000003650	NR4A2_BOVIN	2:39999716-40017015	LOW	HIGH	20.911	454.321	111.945	5,00E-05	0,0142487
ENSBTAG00000004281	ACSS1	13:42963403-43076853	LOW	HIGH	212.051	494.814	122.248	0,00015	0,03315
ENSBTAG00000004602	Q1MW16_BOVIN	7:48063870-48069063	LOW	HIGH	209.686	45.132	110.592	0,00015	0,03315
ENSBTAG00000005714	ACTC_BOVIN	10:30361780-30367052	LOW	HIGH	249.646	667.494	-190.305	5,00E-05	0,0142487
ENSBTAG00000006121	E1BP09_BOVIN	18:62435401-62438857	LOW	HIGH	879.316	181.129	104.257	5,00E-05	0,0142487
ENSBTAG00000006447	ACSM3	25:18605634-18656582	LOW	HIGH	1,34	0,35902	-19.001	0,00015	0,03315
ENSBTAG00000006561	RGF1B_BOVIN	6:97988423-98026691	LOW	HIGH	126.825	233.265	0,879129	0,0002	0,0424667
ENSBTAG00000007116	ARRD3_BOVIN	7:93240418-93253094	LOW	HIGH	707.967	115.247	0,702972	5,00E-05	0,0142487
ENSBTAG00000007352	KCNC4	3:33302948-33325104	LOW	HIGH	259.786	146.441	-0,827003	5,00E-05	0,0142487
ENSBTAG00000007415	A7Y461_BOVIN	10:21521554-21573888	LOW	HIGH	201.338	644.321	-164.377	5,00E-05	0,0142487
ENSBTAG00000007665	B0JYL2_BOVIN	20:40967081-41041629	LOW	HIGH	364.913	160.714	-118.306	5,00E-05	0,0142487
ENSBTAG00000008026	NEU1_BOVIN	13:52575277-52576188	LOW	HIGH	530.741	965.447	0,863188	5,00E-05	0,0142487
ENSBTAG00000008353	A5PKM2_BOVIN	23:10560498-10568780	LOW	HIGH	223.933	12.722	-0,815746	5,00E-05	0,0142487
ENSBTAG00000009177	PLEKHA4	18:55899437-55922868	LOW	HIGH	657.365	307.276	-109.716	5,00E-05	0,0142487
ENSBTAG00000009489	CACNA2D2	22:50538716-50555513	LOW	HIGH	320.183	132.892	-126.865	5,00E-05	0,0142487
ENSBTAG00000010077	FANCD2	22:16783189-16832321	LOW	HIGH	0,316566	0,904179	15.141	5,00E-05	0,0142487
ENSBTAG00000011866	PHS_BOVIN	28:27226794-27231724	LOW	HIGH	234.077	716.072	161.312	0,0001	0,0246114
ENSBTAG00000012409	Q2KJC7_BOVIN	12:24241936-24276486	LOW	HIGH	173.195	373.843	111.003	0,0001	0,0246114
ENSBTAG00000012594	MRPS6	1:669919-733729	LOW	HIGH	463.688	748.492	0,690832	0,0001	0,0246114
ENSBTAG00000012710	SLIB_BOVIN	13:66863224-66872531	LOW	HIGH	0	252.905	inf	5,00E-05	0,0142487
ENSBTAG00000014001	MAP1A	21:55810060-55829462	LOW	HIGH	970.505	435.773	-115.516	5,00E-05	0,0142487
ENSBTAG00000014855	MICAL2	15:41003242-41107850	LOW	HIGH	181.622	91.981	-0.981532	5e-05	0.0142487
ENSBTAG00000015107	MOT1_BOVIN	3:30533844-30563298	LOW	HIGH	142.812	235.894	0.724019	5e-05	0.0142487
ENSBTAG00000015297	BANK1	6:24052978-24096194	LOW	HIGH	100.886	379.773	-140.952	5e-05	0.0142487
ENSBTAG00000015467	FAM184A	9:32425507-32497610	LOW	HIGH	413.405	191.222	-111.231	5e-05	0.0142487
ENSBTAG00000015604	Q08DL3_BOVIN	5:25807925-25823618	LOW	HIGH	12.403	198.734	0.680144	5e-05	0.0142487
ENSBTAG00000015727	Q3ZCI2_BOVIN	7:41823771-41840054	LOW	HIGH	413.487	103.886	-199.284	5e-05	0.0142487
ENSBTAG00000016514	CBPE_BOVIN	17:546397-697915	LOW	HIGH	1.014	266.778	139.558	5e-05	0.0142487
ENSBTAG00000016864	LBP	13:67874473-67910095	LOW	HIGH	0.731123	27.282	189.976	5e-05	0.0142487
ENSBTAG00000017461	B2DG18_BOVIN	19:51243971-51255385	LOW	HIGH	320.453	189.905	-0.754835	5e-05	0.0142487
ENSBTAG00000020573	SCUBE2	15:44090740-44158843	LOW	HIGH	672.455	40.238	-0.74088	5e-05	0.0142487
ENSBTAG00000020643	A6QLV7_BOVIN	29:33240587-33255647	LOW	HIGH	283.061	885.367	164.516	5e-05	0.0142487
ENSBTAG00000020936	NOD2_BOVIN	18:19181971-19212607	LOW	HIGH	220.659	121.668	-0.85887	5e-05	0.0142487
ENSBTAG00000021287	Q2EF45_BOVIN	5:53987908-54214799	LOW	HIGH	698.715	129.988	0.895604	5e-05	0.0142487
ENSBTAG00000024826	TECRL_BOVIN	6:81511553-81653990	LOW	HIGH	535.997	102.967	0.941885	5e-05	0.0142487
ENSBTAG00000027064	BTBD11	5:70923455-71257389	LOW	HIGH	362.411	163.067	-115.216	5e-05	0.0142487
ENSBTAG00000027569	APBB2	6:61362545-61744231	LOW	HIGH	171.269	111.239	-0.622599	0.00015	0.03315
ENSBTAG00000031209	MIR2457	7:23382934-23425468	LOW	HIGH	468.039	79.948	0.772433	0.0001	0.0246114
ENSBTAG00000032057	-	3:28623390-28623702	LOW	HIGH	208.803	532.638	135.101	0.0001	0.0246114
ENSBTAG00000032515	PLA2R_BOVIN	2:36373938-36508295	LOW	HIGH	133.454	0.643696	-105.189	5e-05	0.0142487
ENSBTAG00000038584	A6QPI8_BOVIN	11:106675879-106712955	LOW	HIGH	79.559	397.528	-100.097	5e-05	0.0142487
ENSBTAG00000038748	HBB_BOVIN	15:49022977-49024619	LOW	HIGH	128.632	338.422	-192.635	5e-05	0.0142487
ENSBTAG00000039231	CG041_BOVIN	4:66610954-66643765	LOW	HIGH	496.579	767.308	0.627783	0.0001	0.0246114
ENSBTAG00000045661	-	10:42671323-42671620	LOW	HIGH	214.391	497.345	1.214	5e-05	0.0142487

## Sheet: Table S9
Table S9. Differentially expressed genes for MUFA
gene_id	gene	locus	sample_1	sample_2	value_1	value_2	log2(fold_change)	p_value	q_value
ENSBTAG00000000154	IRF2BP1	X:11966613-11968272	LOW	HIGH	15.5077	25.5441	0.720008	5e-05	0.0044
ENSBTAG00000000448	BDH_BOVIN	1:72572940-72608810	LOW	HIGH	19.9381	10.501	-0.925	5e-05	0.0044
ENSBTAG00000000717	LPP2_BOVIN	7:44591315-44601348	LOW	HIGH	1.83385	3.88665	1.08365	5e-05	0.0044
ENSBTAG00000000917	BMP1	8:69980324-70027825	LOW	HIGH	4.0798	2.08603	-0.96774	5e-05	0.0044
ENSBTAG00000001288	MAOB	X:105235854-105359152	LOW	HIGH	1.86459	0.734314	-1.34439	5e-05	0.0044
ENSBTAG00000001741	A0JNK4_BOVIN	13:66204670-66292988	LOW	HIGH	16.6907	27.664	0.728965	5e-05	0.0044
ENSBTAG00000001745	LUM_BOVIN	5:21037442-21044658	LOW	HIGH	25.2208	13.4378	-0.90832	5e-05	0.0044
ENSBTAG00000002080	Q2HJ34_BOVIN	14:47005559-47013935	LOW	HIGH	11.1649	6.60515	-0.75731	5e-05	0.0044
ENSBTAG00000002644	KCNQ4	3:105977254-106003115	LOW	HIGH	9.19765	5.03564	-0.86909	5e-05	0.0044
ENSBTAG00000003278	F1MY80_BOVIN	5:26202175-26206357	LOW	HIGH	17.8036	35.2461	0.985292	5e-05	0.0044
ENSBTAG00000003338	LRRCC1	14:79805241-79848868	LOW	HIGH	6.16456	3.69348	-0.73902	5e-05	0.0044
ENSBTAG00000003396	F1N054_BOVIN	13:70068209-70069181	LOW	HIGH	8.67354	4.52728	-0.93798	5e-05	0.0044
ENSBTAG00000003403	PADI2	2:136049643-136103406	LOW	HIGH	6.24772	13.8033	1.14361	5e-05	0.0044
ENSBTAG00000003408	IGKC	11:47104434-47174623	LOW	HIGH	1.38705	0.238979	-2.53707	5e-05	0.0044
ENSBTAG00000004038	F1MFB7_BOVIN	25:7647411-7689263	LOW	HIGH	8.58455	13.5274	0.656074	5e-05	0.0044
ENSBTAG00000004126	MLF1_BOVIN	1:109763291-109793739	LOW	HIGH	86.064	53.9178	-0.67465	5e-05	0.0044
ENSBTAG00000004602	Q1MW16_BOVIN	7:48063870-48069063	LOW	HIGH	12.8535	3.81973	-1.75061	5e-05	0.0044
ENSBTAG00000004838	E1B855_BOVIN	18:23309539-23312757	LOW	HIGH	1.02364	0.126943	-3.01145	5e-05	0.0044
ENSBTAG00000004860	A6QQD5_BOVIN	7:26237928-26329594	LOW	HIGH	4.23287	2.1447	-0.98086	5e-05	0.0044
ENSBTAG00000005259	UCP3	15:54213565-54224051	LOW	HIGH	227.712	412.129	0.855885	5e-05	0.0044
ENSBTAG00000005260	Q58DM6_BOVIN	6:38120577-38127577	LOW	HIGH	3.37902	0.962478	-1.81178	5e-05	0.0044
ENSBTAG00000005586	GATM_BOVIN	10:65325341-65341352	LOW	HIGH	3.97185	2.11351	-0.91017	5e-05	0.0044
ENSBTAG00000005857	A0JND1_BOVIN	22:55695782-55714644	LOW	HIGH	4.58162	2.64099	-0.79478	5e-05	0.0044
ENSBTAG00000006121	E1BP09_BOVIN	18:62435401-62438857	LOW	HIGH	21.9382	1.89998	-3.52939	5e-05	0.0044
ENSBTAG00000006349	A6QR03_BOVIN	2:127647570-127665188	LOW	HIGH	5.29615	3.1449	-0.75193	5e-05	0.0044
ENSBTAG00000006447	ACSM3	25:18605634-18656582	LOW	HIGH	0.377568	2.07039	2.4551	5e-05	0.0044
ENSBTAG00000007062	IBP5_BOVIN	2:105378990-105397646	LOW	HIGH	27.9897	16.489	-0.76339	5e-05	0.0044
ENSBTAG00000007153	C1QA_BOVIN	2:130792854-130795743	LOW	HIGH	19.0443	10.8675	-0.80934	5e-05	0.0044
ENSBTAG00000007352	KCNC4	3:33302948-33325104	LOW	HIGH	13.901	29.8268	1.10141	5e-05	0.0044
ENSBTAG00000007397	FOLH1	29:5904661-5977332	LOW	HIGH	4.6721	2.58925	-0.85153	5e-05	0.0044
ENSBTAG00000007415	A7Y461_BOVIN	10:21521554-21573888	LOW	HIGH	10.3166	24.6544	1.25688	5e-05	0.0044
ENSBTAG00000007596	A4IFA1_BOVIN	14:72386750-72399660	LOW	HIGH	7.3032	3.50115	-1.0607	5e-05	0.0044
ENSBTAG00000007816	-	6:87555287-87556157	LOW	HIGH	11.3906	4.13834	-1.46072	5e-05	0.0044
ENSBTAG00000008026	NEU1_BOVIN	13:52575277-52576188	LOW	HIGH	27.7937	70.7524	1.34802	5e-05	0.0044
ENSBTAG00000008074	C1QTNF6	5:75992621-75999893	LOW	HIGH	3.60657	1.75002	-1.04325	5e-05	0.0044
ENSBTAG00000008105	RBM38	13:59294499-59308857	LOW	HIGH	80.35	151.309	0.913131	5e-05	0.0044
ENSBTAG00000008131	RNF115	3:21639997-21705577	LOW	HIGH	30.562	49.0176	0.681561	5e-05	0.0044
ENSBTAG00000008139	HXA3_BOVIN	4:69357160-69389905	LOW	HIGH	3.69049	1.38795	-1.41085	5e-05	0.0044
ENSBTAG00000008192	LPPR2	7:16982663-16990838	LOW	HIGH	1.67581	0.687908	-1.28457	5e-05	0.0044
ENSBTAG00000008293	GPCPD1	13:48086529-48150177	LOW	HIGH	17.4761	9.68665	-0.85131	5e-05	0.0044
ENSBTAG00000008294	IRK2_BOVIN	19:61185602-61195897	LOW	HIGH	4.59471	2.85448	-0.68675	5e-05	0.0044
ENSBTAG00000008353	A5PKM2_BOVIN	23:10560498-10568780	LOW	HIGH	19.393	32.6641	0.752175	5e-05	0.0044
ENSBTAG00000008539	ENHO_BOVIN	8:77234223-77236116	LOW	HIGH	7.72912	3.9624	-0.96393	5e-05	0.0044
ENSBTAG00000008611	IBP4_BOVIN	19:41326677-41338255	LOW	HIGH	15.7841	9.94835	-0.66594	5e-05	0.0044
ENSBTAG00000008763	CX064_BOVIN	X:10981500-10983415	LOW	HIGH	13.7781	3.36662	-2.033	5e-05	0.0044
ENSBTAG00000008916	CYFIP2	7:71003539-71115619	LOW	HIGH	1.57577	0.548404	-1.52275	5e-05	0.0044
ENSBTAG00000009080	ITB6_BOVIN	2:36256324-36348759	LOW	HIGH	17.7	9.19277	-0.94517	5e-05	0.0044
ENSBTAG00000009150	SPON1_BOVIN	15:38991043-39309268	LOW	HIGH	1.78822	0.859205	-1.05745	5e-05	0.0044
ENSBTAG00000009177	PLEKHA4	18:55899437-55922868	LOW	HIGH	4.68819	8.12294	0.79297	5e-05	0.0044
ENSBTAG00000009942	PLCL2	1:155618261-155833445	LOW	HIGH	24.3099	35.9526	0.56455	5e-05	0.0044
ENSBTAG00000010383	YTHDF1	13:54805021-54817791	LOW	HIGH	24.4151	40.1404	0.717281	5e-05	0.0044
ENSBTAG00000010630	A6QQZ5_BOVIN	17:30106833-30143868	LOW	HIGH	11.2609	6.32696	-0.83173	5e-05	0.0044
ENSBTAG00000010719	ANGL1_BOVIN	16:61559976-61718623	LOW	HIGH	4.5228	2.26012	-1.00082	5e-05	0.0044
ENSBTAG00000011196	C1QB_BOVIN	2:130769171-130775911	LOW	HIGH	13.9961	7.63962	-0.87345	5e-05	0.0044
ENSBTAG00000011338	C10H5orf13	10:2161054-2193663	LOW	HIGH	32.8099	19.6105	-0.7425	5e-05	0.0044
ENSBTAG00000011482	LAT4_BOVIN	19:23261579-23301008	LOW	HIGH	28.9631	48.7827	0.752153	5e-05	0.0044
ENSBTAG00000011617	MASTR_BOVIN	18:55803983-55809104	LOW	HIGH	11.3885	6.45458	-0.81918	5e-05	0.0044
ENSBTAG00000011689	A7E2Y7_BOVIN	18:63107488-63117295	LOW	HIGH	13.9011	8.85913	-0.64996	5e-05	0.0044
ENSBTAG00000011803	Q8MJU3_BOVIN	19:30230159-30251091	LOW	HIGH	3.84514	2.44279	-0.65451	5e-05	0.0044
ENSBTAG00000011824	A5D9E8_BOVIN	8:85453018-85468721	LOW	HIGH	15.1877	9.39841	-0.69242	5e-05	0.0044
ENSBTAG00000011847	ASPN_BOVIN	8:85499332-85524670	LOW	HIGH	3.23951	1.52955	-1.08267	5e-05	0.0044
ENSBTAG00000012020	A7YWC7_BOVIN	16:73894531-73939371	LOW	HIGH	2.14373	1.07659	-0.99365	5e-05	0.0044
ENSBTAG00000012036	A6QR63_BOVIN	8:69930955-69946715	LOW	HIGH	3.5389	1.7303	-1.03228	5e-05	0.0044
ENSBTAG00000012079	MYLK4	23:50735296-50800744	LOW	HIGH	7.23174	2.65239	-1.44705	5e-05	0.0044
ENSBTAG00000012467	F1MVS9_BOVIN	1:80596923-80649363	LOW	HIGH	9.41622	4.86899	-0.95153	5e-05	0.0044
ENSBTAG00000012489	A6QLZ4_BOVIN	21:31860206-31983703	LOW	HIGH	6.31198	10.0635	0.672969	5e-05	0.0044
ENSBTAG00000012870	E1BGS3_BOVIN	23:4390361-4533900	LOW	HIGH	9.62456	4.65893	-1.04672	5e-05	0.0044
ENSBTAG00000013152	NIPSNAP1	17:70869038-70884644	LOW	HIGH	8.93255	5.7182	-0.64351	5e-05	0.0044
ENSBTAG00000013163	ADAM33	13:51968274-51981601	LOW	HIGH	3.60492	1.98873	-0.85812	5e-05	0.0044
ENSBTAG00000014051	ANGPT1	14:59137213-59436333	LOW	HIGH	2.07015	0.624887	-1.72807	5e-05	0.0044
ENSBTAG00000014340	KERA	5:20995379-21002991	LOW	HIGH	2.26612	0.899936	-1.33233	5e-05	0.0044
ENSBTAG00000014447	A4IFF4_BOVIN	2:127164651-127202531	LOW	HIGH	5.80453	9.14158	0.655265	5e-05	0.0044
ENSBTAG00000014492	Q58D88_BOVIN	23:27550616-27560647	LOW	HIGH	16.2239	24.7878	0.611509	5e-05	0.0044
ENSBTAG00000014818	MYLK3	18:15089440-15131888	LOW	HIGH	3.84402	1.02976	-1.90031	5e-05	0.0044
ENSBTAG00000014897	UNC5A	7:39677303-39692612	LOW	HIGH	0.699073	1.68717	1.27109	5e-05	0.0044
ENSBTAG00000015467	FAM184A	9:32425507-32497610	LOW	HIGH	1.85748	4.53717	1.28845	5e-05	0.0044
ENSBTAG00000015582	HMOX1_BOVIN	5:73980775-73987841	LOW	HIGH	13.7817	24.2995	0.81817	5e-05	0.0044
ENSBTAG00000015604	Q08DL3_BOVIN	5:25807925-25823618	LOW	HIGH	18.5487	7.7801	-1.25346	5e-05	0.0044
ENSBTAG00000015614	Q0VCV5_BOVIN	12:32604930-32646201	LOW	HIGH	8.18969	13.1161	0.679458	5e-05	0.0044
ENSBTAG00000015704	A5D7N7_BOVIN	12:90698789-90720746	LOW	HIGH	40.4829	63.8501	0.657378	5e-05	0.0044
ENSBTAG00000015817	ELK1	X:91452107-91466900	LOW	HIGH	22.6329	37.8218	0.740794	5e-05	0.0044
ENSBTAG00000015909	PDE8A	21:23119314-23262118	LOW	HIGH	31.2711	47.2484	0.595438	5e-05	0.0044
ENSBTAG00000015978	F1N650_BOVIN	8:49624472-49642916	LOW	HIGH	21.2673	12.7424	-0.73901	5e-05	0.0044
ENSBTAG00000016033	E1BAG4_BOVIN	2:20824234-20825910	LOW	HIGH	12.2744	23.3824	0.929776	5e-05	0.0044
ENSBTAG00000016514	CBPE_BOVIN	17:546397-697915	LOW	HIGH	1.82168	0.750458	-1.27943	5e-05	0.0044
ENSBTAG00000016629	ADCY9	25:3242403-3344129	LOW	HIGH	16.5224	25.3695	0.618671	5e-05	0.0044
ENSBTAG00000017024	PRGC1_BOVIN	6:44854112-44960668	LOW	HIGH	4.64555	2.99168	-0.63489	5e-05	0.0044
ENSBTAG00000017448	A2VE41_BOVIN	11:38338743-38408288	LOW	HIGH	8.48792	4.65526	-0.86655	5e-05	0.0044
ENSBTAG00000017666	-	1:83765086-83817531	LOW	HIGH	6.31682	3.82546	-0.72357	5e-05	0.0044
ENSBTAG00000018049	MKNK2	7:22787217-22796782	LOW	HIGH	136.42	208.71	0.613439	5e-05	0.0044
ENSBTAG00000018227	A5PK04_BOVIN	22:1746285-1877841	LOW	HIGH	2.41798	1.05204	-1.20061	5e-05	0.0044
ENSBTAG00000018253	ACHA_BOVIN	2:22120290-22139864	LOW	HIGH	25.1597	16.2788	-0.62813	5e-05	0.0044
ENSBTAG00000018671	DCUN1D2	12:90680189-90695973	LOW	HIGH	72.0271	108.01	0.584556	5e-05	0.0044
ENSBTAG00000019037	AQP4_BOVIN	24:30362737-30377272	LOW	HIGH	3.67752	0.643161	-2.51548	5e-05	0.0044
ENSBTAG00000019052	A7Z090_BOVIN	28:15818094-16073196	LOW	HIGH	19.8058	11.8767	-0.73779	5e-05	0.0044
ENSBTAG00000019267	MMP2	18:23828637-23855657	LOW	HIGH	28.1973	18.1212	-0.63788	5e-05	0.0044
ENSBTAG00000019669	C163A_BOVIN	5:102245936-102278444	LOW	HIGH	2.98607	1.5544	-0.94189	5e-05	0.0044
ENSBTAG00000019730	SFRS18	9:51022632-51049299	LOW	HIGH	15.5284	8.01267	-0.95455	5e-05	0.0044
ENSBTAG00000020072	CTHL4_BOVIN	GJ059556,1:9048-10420	LOW	HIGH	5.4858	1.83049	-1.58347	5e-05	0.0044
ENSBTAG00000020393	MT21C_BOVIN	12:82907166-82916245	LOW	HIGH	10.2112	4.74873	-1.10454	5e-05	0.0044
ENSBTAG00000020643	A6QLV7_BOVIN	29:33240587-33255647	LOW	HIGH	5.30412	1.58208	-1.74529	5e-05	0.0044
ENSBTAG00000021272	E1BDU6_BOVIN	1:143990493-144053318	LOW	HIGH	0.77712	1.79241	1.20569	5e-05	0.0044
ENSBTAG00000021672	RGS1	16:13314191-13318292	LOW	HIGH	6.47823	3.43071	-0.91709	5e-05	0.0044
ENSBTAG00000023147	LINGO1	21:33292503-33294348	LOW	HIGH	71.1776	109.966	0.627565	5e-05	0.0044
ENSBTAG00000024081	ECM2	8:85540500-85579683	LOW	HIGH	11.8793	6.75134	-0.81521	5e-05	0.0044
ENSBTAG00000024826	TECRL_BOVIN	6:81511553-81653990	LOW	HIGH	5.91086	2.99928	-0.97875	5e-05	0.0044
ENSBTAG00000024929	PPP1R27	19:51658044-51659508	LOW	HIGH	814.127	1434.59	0.81731	5e-05	0.0044
ENSBTAG00000026909	-	10:87344475-87346625	LOW	HIGH	11.0215	5.66616	-0.95988	5e-05	0.0044
ENSBTAG00000026995	Q3SYT5_BOVIN	21:49612518-49618556	LOW	HIGH	16.609	10.5769	-0.65104	5e-05	0.0044
ENSBTAG00000027020	COL5A2	2:7139737-7298551	LOW	HIGH	12.1958	7.7701	-0.65039	5e-05	0.0044
ENSBTAG00000027789	A8E658_BOVIN	2:26695351-26736067	LOW	HIGH	9.5442	6.0335	-0.66163	5e-05	0.0044
ENSBTAG00000030845	MPEG1	15:83667091-83671187	LOW	HIGH	1.67804	0.88519	-0.92272	5e-05	0.0044
ENSBTAG00000031209	MIR2457	7:23382934-23425468	LOW	HIGH	5.31667	2.0973	-1.34199	5e-05	0.0044
ENSBTAG00000032292	CCDC159	7:16976555-16982157	LOW	HIGH	1.56868	0.466028	-1.75107	5e-05	0.0044
ENSBTAG00000038034	ZNF628	18:62475321-62481823	LOW	HIGH	4.4999	8.3085	0.884696	5e-05	0.0044
ENSBTAG00000038048	-	13:32544523-32644278	LOW	HIGH	1.85997	0.873315	-1.09071	5e-05	0.0044
ENSBTAG00000038131	Q1LZD6_BOVIN	1:83736247-83764147	LOW	HIGH	7.32597	3.45645	-1.08373	5e-05	0.0044
ENSBTAG00000038748	HBB_BOVIN	15:49022977-49024619	LOW	HIGH	16.0756	5.6605	-1.50587	5e-05	0.0044
ENSBTAG00000039035	F1MWU9_BOVIN	3:8027844-8029776	LOW	HIGH	3.65417	1.30938	-1.48066	5e-05	0.0044
ENSBTAG00000039708	C9orf172	11:106338333-106341261	LOW	HIGH	12.3111	18.349	0.575746	5e-05	0.0044
ENSBTAG00000043961	MPDZ	8:31109335-31280538	LOW	HIGH	6.60721	4.22951	-0.64355	5e-05	0.0044
ENSBTAG00000046046	A6QQH6_BOVIN	24:40563770-40566586	LOW	HIGH	14.2393	23.9505	0.750172	5e-05	0.0044
ENSBTAG00000046587	-	29:44770864-44771529	LOW	HIGH	49.7479	84.8571	0.770398	5e-05	0.0044
ENSBTAG00000000240	A6QLP4_BOVIN	9:70181053-70304090	LOW	HIGH	3.55438	1.74903	-1.02305	0.0001	0.007623
ENSBTAG00000000387	Q3MHK5_BOVIN	22:51262429-51266667	LOW	HIGH	6.78603	4.12975	-0.71651	0.0001	0.007623
ENSBTAG00000000925	GL8D2_BOVIN	5:67994625-68036627	LOW	HIGH	5.02359	2.74353	-0.87269	0.0001	0.007623
ENSBTAG00000001061	PRKCA	19:63500602-63581649	LOW	HIGH	8.95949	13.7063	0.613349	0.0001	0.007623
ENSBTAG00000002321	GCST_BOVIN	22:51257610-51261937	LOW	HIGH	5.21256	2.97497	-0.80912	0.0001	0.007623
ENSBTAG00000002554	FAM115A	4:107839225-107876940	LOW	HIGH	6.46209	4.20873	-0.61862	0.0001	0.007623
ENSBTAG00000005062	TEC	6:68468929-68530673	LOW	HIGH	0.913645	0.301519	-1.59938	0.0001	0.007623
ENSBTAG00000008006	Q0VD52_BOVIN	11:16087063-16134216	LOW	HIGH	1.37773	0.650379	-1.08294	0.0001	0.007623
ENSBTAG00000011350	E1BQ09_BOVIN	X:39727311-39736823	LOW	HIGH	15.7664	23.8717	0.598449	0.0001	0.007623
ENSBTAG00000015366	Q17QP5_BOVIN	4:50009881-50020466	LOW	HIGH	5.21009	2.81308	-0.88916	0.0001	0.007623
ENSBTAG00000015509	-	4:47597859-47635332	LOW	HIGH	41.1409	63.539	0.62707	0.0001	0.007623
ENSBTAG00000016494	RELT	15:53663175-53669426	LOW	HIGH	2.23542	1.09613	-1.02813	0.0001	0.007623
ENSBTAG00000017540	FAM13C	28:14904832-15136823	LOW	HIGH	3.30616	1.82757	-0.85523	0.0001	0.007623
ENSBTAG00000018599	C19orf55	18:46658432-46668809	LOW	HIGH	2.50295	4.28851	0.776848	0.0001	0.007623
ENSBTAG00000020031	PKD2_BOVIN	6:38040870-38099549	LOW	HIGH	2.66522	1.71914	-0.63257	0.0001	0.007623
ENSBTAG00000021435	MAFF_BOVIN	5:110475769-110484826	LOW	HIGH	34.9596	53.9861	0.6269	0.0001	0.007623
ENSBTAG00000022150	MXRA5	X:138878611-138902586	LOW	HIGH	1.42557	0.86691	-0.71758	0.0001	0.007623
ENSBTAG00000022570	PGFS2_BOVIN	13:43947620-44116989	LOW	HIGH	4.94991	1.15985	-2.09347	0.0001	0.007623
ENSBTAG00000039015	TMEM145	18:51293112-51302924	LOW	HIGH	3.89781	6.33394	0.700439	0.0001	0.007623
ENSBTAG00000001086	FHL2_BOVIN	11:9253233-9300671	LOW	HIGH	2.98018	1.38253	-1.10809	0.00015	0.010613
ENSBTAG00000002278	FBN1	10:61877807-62142171	LOW	HIGH	13.6515	8.98679	-0.60318	0.00015	0.010613
ENSBTAG00000002279	LC7L3_BOVIN	19:36622183-36647084	LOW	HIGH	22.856	15.0921	-0.59878	0.00015	0.010613
ENSBTAG00000002755	ANKRD12	24:41913309-41975447	LOW	HIGH	3.61485	2.3663	-0.6113	0.00015	0.010613
ENSBTAG00000004950	RNBR_BOVIN	10:26288222-26289852	LOW	HIGH	15.597	8.9916	-0.79462	0.00015	0.010613
ENSBTAG00000010987	IKBZ_BOVIN	1:46543384-46554479	LOW	HIGH	1.89586	1.08332	-0.80739	0.00015	0.010613
ENSBTAG00000011193	Q1RMH5_BOVIN	2:130783986-130788357	LOW	HIGH	10.4338	6.08202	-0.77865	0.00015	0.010613
ENSBTAG00000012237	AEBP1	4:77881912-77891706	LOW	HIGH	5.42586	3.20413	-0.75992	0.00015	0.010613
ENSBTAG00000014782	STAB1	22:48847445-48909562	LOW	HIGH	2.66361	1.72259	-0.62881	0.00015	0.010613
ENSBTAG00000018644	PDZRN3	22:28238771-28506578	LOW	HIGH	35.7181	53.013	0.56969	0.00015	0.010613
ENSBTAG00000037794	-	19:30080603-30103436	LOW	HIGH	27.4554	40.9774	0.577738	0.00015	0.010613
ENSBTAG00000004189	MLXIP	17:55472595-55528501	LOW	HIGH	92.9161	139.551	0.586795	0.0002	0.012811
ENSBTAG00000006424	TNNI3_BOVIN	18:62717574-62721350	LOW	HIGH	2.95411	6.25362	1.08197	0.0002	0.012811
ENSBTAG00000007130	ESF1	13:7466617-7532561	LOW	HIGH	2.65005	1.54672	-0.77681	0.0002	0.012811
ENSBTAG00000007506	CACNG7	18:62052427-62066932	LOW	HIGH	1.47519	4.23063	1.51997	0.0002	0.012811
ENSBTAG00000009047	YPEL3_BOVIN	25:26451071-26454431	LOW	HIGH	103.696	149.844	0.531101	0.0002	0.012811
ENSBTAG00000009489	CACNA2D2	22:50538716-50555513	LOW	HIGH	2.11442	3.57608	0.758113	0.0002	0.012811
ENSBTAG00000011600	A5PK86_BOVIN	13:35600312-35626614	LOW	HIGH	1.04016	0.440395	-1.23993	0.0002	0.012811
ENSBTAG00000012876	-	20:17609459-17610173	LOW	HIGH	12.6872	6.72245	-0.91632	0.0002	0.012811
ENSBTAG00000020047	MON1A_BOVIN	22:50912975-50924039	LOW	HIGH	9.98093	14.4631	0.535133	0.0002	0.012811
ENSBTAG00000030190	COL6A3	3:117409070-117482330	LOW	HIGH	21.3732	14.3364	-0.57612	0.0002	0.012811
ENSBTAG00000037709	SNX21	13:75339810-75340081	LOW	HIGH	24.896	45.1216	0.857903	0.0002	0.012811
ENSBTAG00000038067	MT1A_BOVIN	18:24106721-24108521	LOW	HIGH	24.1567	11.865	-1.02571	0.0002	0.012811
ENSBTAG00000038849	TRDN	9:28071826-28219689	LOW	HIGH	256.303	167.416	-0.61441	0.0002	0.012811
ENSBTAG00000046140	NPDC1	11:106192005-106194241	LOW	HIGH	15.3229	23.8845	0.640385	0.0002	0.012811
ENSBTAG00000047029	E1BEQ3_BOVIN	11:47050710-47051142	LOW	HIGH	5.58154	16.9747	1.60465	0.0002	0.012811
ENSBTAG00000048135	-	20:71902470-71904001	LOW	HIGH	1.58743	0.304983	-2.37989	0.0002	0.012811
ENSBTAG00000006440	IGDCC4	10:12264593-12291146	LOW	HIGH	7.36034	5.07998	-0.53495	0.00025	0.015553
ENSBTAG00000008792	RNAS6_BOVIN	10:26402506-26404000	LOW	HIGH	4.29744	2.0071	-1.09836	0.00025	0.015553
ENSBTAG00000011252	RAD50	7:23062885-23169956	LOW	HIGH	4.9447	3.19707	-0.62913	0.00025	0.015553
ENSBTAG00000011677	H11_BOVIN	23:31636946-31637588	LOW	HIGH	10.6046	17.8245	0.749176	0.00025	0.015553
ENSBTAG00000019388	KIAA2013	16:42648165-42653791	LOW	HIGH	20.2886	29.3721	0.533781	0.00025	0.015553
ENSBTAG00000001579	B0JYP5_BOVIN	14:4085145-4168483	LOW	HIGH	12.0766	17.4494	0.530963	0.0003	0.017183
ENSBTAG00000001890	LOC508354	1:70996326-71044754	LOW	HIGH	2.3253	1.16631	-0.99547	0.0003	0.017183
ENSBTAG00000006752	PFKFB4	22:51898014-51933996	LOW	HIGH	93.9038	136.142	0.535861	0.0003	0.017183
ENSBTAG00000007850	ITIH4	22:48615396-48630387	LOW	HIGH	4.13878	2.69588	-0.61845	0.0003	0.017183
ENSBTAG00000008182	A6QLQ3_BOVIN	18:53501994-53508395	LOW	HIGH	15.8974	8.83107	-0.84814	0.0003	0.017183
ENSBTAG00000009923	Q08E33_BOVIN	10:89365865-89381540	LOW	HIGH	39.196	57.3729	0.549662	0.0003	0.017183
ENSBTAG00000011659	PIGZ	1:72024794-72028847	LOW	HIGH	4.74511	2.8284	-0.74646	0.0003	0.017183
ENSBTAG00000012987	ULK1	17:46171843-46193233	LOW	HIGH	21.7899	31.2689	0.521073	0.0003	0.017183
ENSBTAG00000015182	STARD10	15:53087562-53115417	LOW	HIGH	1.63873	3.19257	0.962147	0.0003	0.017183
ENSBTAG00000015844	TFPI2_BOVIN	4:11035478-11039782	LOW	HIGH	20.2454	14.0477	-0.52726	0.0003	0.017183
ENSBTAG00000021097	PELI3	29:45153623-45162953	LOW	HIGH	2.44544	4.37176	0.838122	0.0003	0.017183
ENSBTAG00000021225	DCAF5	10:81194835-81259609	LOW	HIGH	24.8277	34.7963	0.486984	0.0003	0.017183
ENSBTAG00000022991	NBEA	12:25792985-26361421	LOW	HIGH	0.858704	0.417741	-1.03955	0.0003	0.017183
ENSBTAG00000039050	Q8HYZ7_BOVIN	15:53492849-53499415	LOW	HIGH	9.03605	6.02897	-0.58378	0.0003	0.017183
ENSBTAG00000045943	ACHG_BOVIN	2:120988438-120993968	LOW	HIGH	1.36415	0.569187	-1.26103	0.0003	0.017183
ENSBTAG00000009211	UBE2S_BOVIN	18:62537350-62541236	LOW	HIGH	23.868	34.4569	0.529716	0.00035	0.01943
ENSBTAG00000010981	CIB2	21:31017715-31023825	LOW	HIGH	5.37408	11.4695	1.09372	0.00035	0.01943
ENSBTAG00000011100	F1N455_BOVIN	29:7433481-7473315	LOW	HIGH	14.1882	9.51901	-0.57581	0.00035	0.01943
ENSBTAG00000012771	A7Z067_BOVIN	7:63379474-63410973	LOW	HIGH	2.85083	1.70048	-0.74544	0.00035	0.01943
ENSBTAG00000015751	A2VDR0_BOVIN	19:44170624-44189417	LOW	HIGH	1.35367	0.699869	-0.95172	0.00035	0.01943
ENSBTAG00000047537	Q17R04_BOVIN	28:25228950-25249032	LOW	HIGH	15.9968	10.9437	-0.54769	0.00035	0.01943
ENSBTAG00000002539	Q2KHZ0_BOVIN	5:110040662-110092020	LOW	HIGH	10.2182	15.0235	0.556078	0.0004	0.021226
ENSBTAG00000005929	SPTBN2	29:45358813-45503093	LOW	HIGH	0.497562	0.94889	0.931366	0.0004	0.021226
ENSBTAG00000011766	C7	20:33549494-33606517	LOW	HIGH	10.4512	7.11965	-0.5538	0.0004	0.021226
ENSBTAG00000012267	ZFC3H1	5:1227632-1277517	LOW	HIGH	2.68483	1.80069	-0.57628	0.0004	0.021226
ENSBTAG00000018438	RRAGD	9:61644456-61743739	LOW	HIGH	58.3074	82.9293	0.508204	0.0004	0.021226
ENSBTAG00000021245	A6QLQ1_BOVIN	17:34749101-34753222	LOW	HIGH	12.8207	8.93587	-0.5208	0.0004	0.021226
ENSBTAG00000027064	BTBD11	5:70923455-71257389	LOW	HIGH	3.13196	5.00779	0.677108	0.0004	0.021226
ENSBTAG00000039046	-	2:118596200-118598002	LOW	HIGH	1.06011	0.389891	-1.44308	0.0004	0.021226
ENSBTAG00000046900	-	17:73437808-73452741	LOW	HIGH	0.904798	0.372243	-1.28135	0.0004	0.021226
ENSBTAG00000001573	JMJD1C	28:19393374-19663523	LOW	HIGH	3.63693	2.46249	-0.5626	0.00045	0.022657
ENSBTAG00000003650	NR4A2_BOVIN	2:39999716-40017015	LOW	HIGH	4.70057	2.94251	-0.67579	0.00045	0.022657
ENSBTAG00000006305	KAD1_BOVIN	11:98552023-98561576	LOW	HIGH	734.726	1100.99	0.583525	0.00045	0.022657
ENSBTAG00000007442	AKAP9	4:9162748-9303751	LOW	HIGH	3.26526	2.26103	-0.53022	0.00045	0.022657
ENSBTAG00000011918	BL1S1_BOVIN	5:57863516-57866922	LOW	HIGH	108.215	154.27	0.511555	0.00045	0.022657
ENSBTAG00000012163	ITGB1BP2	X:84657970-84661552	LOW	HIGH	18.7666	12.7166	-0.56145	0.00045	0.022657
ENSBTAG00000016591	RAB11FIP3	25:404963-464143	LOW	HIGH	15.7553	22.3322	0.503287	0.00045	0.022657
ENSBTAG00000020073	NCEH1_BOVIN	1:95585588-95649520	LOW	HIGH	3.05682	1.9878	-0.62086	0.00045	0.022657
ENSBTAG00000021205	Q08DF9_BOVIN	11:101502264-101517588	LOW	HIGH	89.5415	127.542	0.510338	0.00045	0.022657
ENSBTAG00000021945	NID2	10:44894656-44986659	LOW	HIGH	8.07182	5.7461	-0.49031	0.00045	0.022657
ENSBTAG00000037533	C4A	23:27175688-27196793	LOW	HIGH	2.88308	1.91997	-0.58653	0.00045	0.022657
ENSBTAG00000005862	Q05B94_BOVIN	1:107895574-107928220	LOW	HIGH	1.67432	0.996542	-0.74857	0.0005	0.024056
ENSBTAG00000007367	AIMP2_BOVIN	25:38576191-38584314	LOW	HIGH	37.3931	52.1754	0.480599	0.0005	0.024056
ENSBTAG00000008032	F1N6J8_BOVIN	4:115901832-115951987	LOW	HIGH	41.8243	58.7994	0.491459	0.0005	0.024056
ENSBTAG00000010793	A5PKA3_BOVIN	1:57819992-57855630	LOW	HIGH	24.4338	16.8377	-0.53718	0.0005	0.024056
ENSBTAG00000011808	GDF8_BOVIN	2:6213565-6220196	LOW	HIGH	5.27997	3.32566	-0.66689	0.0005	0.024056
ENSBTAG00000011810	B2Z4B0_BOVIN	11:97674641-97975506	LOW	HIGH	15.7061	10.6898	-0.55508	0.0005	0.024056
ENSBTAG00000014855	MICAL2	15:41003242-41107850	LOW	HIGH	16.9103	27.4705	0.699978	0.0005	0.024056
ENSBTAG00000019568	A7E3B8_BOVIN	8:17175778-17268677	LOW	HIGH	3.39914	1.95951	-0.79468	0.0005	0.024056
ENSBTAG00000030805	SHISA4	16:49618801-49620917	LOW	HIGH	349.241	508.799	0.542873	0.0005	0.024056
ENSBTAG00000034147	OLM2B_BOVIN	3:7528021-7577290	LOW	HIGH	2.6691	1.6113	-0.72812	0.0005	0.024056
ENSBTAG00000000928	SPECC1	19:34124434-34195907	LOW	HIGH	22.0342	30.9531	0.490342	0.00055	0.025443
ENSBTAG00000003754	STARD9	10:38111922-38135944	LOW	HIGH	2.37987	1.52152	-0.64538	0.00055	0.025443
ENSBTAG00000005606	F1N2F0_BOVIN	5:26188848-26191440	LOW	HIGH	8.48823	13.6801	0.688546	0.00055	0.025443
ENSBTAG00000006779	Q148K4_BOVIN	18:2486595-2491819	LOW	HIGH	3.74366	5.64568	0.592699	0.00055	0.025443
ENSBTAG00000011902	WASH1_BOVIN	5:107498777-107514651	LOW	HIGH	44.1483	62.1456	0.493293	0.00055	0.025443
ENSBTAG00000016658	ABHD4_BOVIN	10:22045426-22056366	LOW	HIGH	26.5679	38.3196	0.528399	0.00055	0.025443
ENSBTAG00000019832	E1B702_BOVIN	22:5141231-5233083	LOW	HIGH	10.8502	7.60695	-0.51234	0.00055	0.025443
ENSBTAG00000021306	Q2KJ20_BOVIN	15:54785595-54819153	LOW	HIGH	1.83563	0.816093	-1.16947	0.00055	0.025443
ENSBTAG00000044083	LIMK1	25:33750877-33775707	LOW	HIGH	4.07705	6.13391	0.589282	0.00055	0.025443
ENSBTAG00000003164	B3GALT1	2:28400754-28401735	LOW	HIGH	1.47203	0.363729	-2.01687	0.0006	0.027176
ENSBTAG00000009085	S35A5_BOVIN	1:57786941-57807544	LOW	HIGH	4.06234	2.62288	-0.63116	0.0006	0.027176
ENSBTAG00000009441	RBBP6	25:22459387-22493189	LOW	HIGH	5.51148	3.83247	-0.52417	0.0006	0.027176
ENSBTAG00000011456	Q17QF4_BOVIN	19:42657993-42665703	LOW	HIGH	5.4089	2.92916	-0.88485	0.0006	0.027176
ENSBTAG00000017363	SAT1_BOVIN	X:126467441-126470489	LOW	HIGH	35.5178	24.4618	-0.53801	0.0006	0.027176
ENSBTAG00000005408	CLK1	2:89920585-89927819	LOW	HIGH	27.8993	19.9254	-0.48562	0.00065	0.028719
ENSBTAG00000006138	SEM3C_BOVIN	4:40140493-40345588	LOW	HIGH	8.56156	5.84961	-0.54953	0.00065	0.028719
ENSBTAG00000009988	SNF5_BOVIN	17:73222639-73239871	LOW	HIGH	22.7629	31.7609	0.480564	0.00065	0.028719
ENSBTAG00000016140	PPFIBP2	15:45663895-45799991	LOW	HIGH	4.38611	2.86714	-0.61333	0.00065	0.028719
ENSBTAG00000021706	TBX3	17:62352244-62363636	LOW	HIGH	1.89014	1.06166	-0.83218	0.00065	0.028719
ENSBTAG00000027442	NFIB	8:30010800-30155742	LOW	HIGH	8.8388	5.88136	-0.5877	0.00065	0.028719
ENSBTAG00000001489	F2Z4C1_BOVIN	5:30821250-30825700	LOW	HIGH	9.89747	6.79269	-0.54308	0.0007	0.029833
ENSBTAG00000005181	SYS1_BOVIN	13:74429934-74433440	LOW	HIGH	74.1293	104.15	0.49054	0.0007	0.029833
ENSBTAG00000007173	F1MX49_BOVIN	6:71373512-71421283	LOW	HIGH	5.59082	3.95717	-0.49859	0.0007	0.029833
ENSBTAG00000011189	TJAP1	23:17001347-17025374	LOW	HIGH	8.21331	11.6664	0.506318	0.0007	0.029833
ENSBTAG00000012032	A6QQQ0_BOVIN	7:16176855-16215655	LOW	HIGH	50.4247	71.2473	0.498706	0.0007	0.029833
ENSBTAG00000013319	A5PJG1_BOVIN	1:71654673-71661825	LOW	HIGH	21.5498	14.7532	-0.54665	0.0007	0.029833
ENSBTAG00000019409	GNPTAB	5:65913563-65996223	LOW	HIGH	4.68751	6.5837	0.490075	0.0007	0.029833
ENSBTAG00000021527	IGF1R_BOVIN	21:8208821-8268093	LOW	HIGH	3.95413	5.78974	0.550141	0.0007	0.029833
ENSBTAG00000033529	SCN2B	15:29291351-29303246	LOW	HIGH	1.47939	0.417756	-1.82427	0.0007	0.029833
ENSBTAG00000010551	AT1A2_BOVIN	3:9645439-9670496	LOW	HIGH	106.755	71.0374	-0.58766	0.00075	0.031468
ENSBTAG00000015132	RXFP2	12:29234958-29280832	LOW	HIGH	1.5306	0.814933	-0.90935	0.00075	0.031468
ENSBTAG00000019574	A5PJL3_BOVIN	5:119821434-119829363	LOW	HIGH	51.3246	71.2092	0.472412	0.00075	0.031468
ENSBTAG00000039163	A7MAZ5_BOVIN	23:31490461-31494121	LOW	HIGH	6.25371	8.77048	0.487943	0.00075	0.031468
ENSBTAG00000000607	ABCF2_BOVIN	4:114587368-114602056	LOW	HIGH	43.7709	60.7547	0.473025	0.0008	0.032435
ENSBTAG00000002075	MME	1:113387230-113502393	LOW	HIGH	3.82626	2.53927	-0.59152	0.0008	0.032435
ENSBTAG00000003543	A7MBG4_BOVIN	7:16235814-16244046	LOW	HIGH	88.9636	124.597	0.485977	0.0008	0.032435
ENSBTAG00000004048	MCHR1	5:112510410-112513883	LOW	HIGH	8.8415	5.85305	-0.5951	0.0008	0.032435
ENSBTAG00000007312	C0IP18_BOVIN	7:17811221-17814125	LOW	HIGH	4.80932	2.17803	-1.14281	0.0008	0.032435
ENSBTAG00000008186	UBXN6	7:20879419-20891486	LOW	HIGH	46.1065	63.8038	0.468671	0.0008	0.032435
ENSBTAG00000010509	A5PJJ9_BOVIN	19:56275537-56279838	LOW	HIGH	2.27508	1.19895	-0.92415	0.0008	0.032435
ENSBTAG00000014396	D0VZF7_BOVIN	14:63951757-63957275	LOW	HIGH	52.2354	75.6355	0.534037	0.0008	0.032435
ENSBTAG00000020584	A2VDQ0_BOVIN	17:56311085-56408960	LOW	HIGH	1.76378	0.928265	-0.92606	0.0008	0.032435
ENSBTAG00000004999	A7Z077_BOVIN	5:78299381-78326511	LOW	HIGH	1.47968	0.948573	-0.64146	0.00085	0.033828
ENSBTAG00000010284	AT2L1_BOVIN	6:17710834-17729747	LOW	HIGH	26.7235	18.9496	-0.49594	0.00085	0.033828
ENSBTAG00000010513	GPS2	19:27653443-27656067	LOW	HIGH	71.6082	99.3705	0.472693	0.00085	0.033828
ENSBTAG00000018474	IL6R	3:16179344-16231747	LOW	HIGH	10.9116	15.2109	0.479246	0.00085	0.033828
ENSBTAG00000020654	BAZ2B	2:36818172-37150720	LOW	HIGH	0.998673	0.61291	-0.70434	0.00085	0.033828
ENSBTAG00000000140	Q3ZCJ6_BOVIN	16:29585791-29624037	LOW	HIGH	4.14907	2.53397	-0.71139	0.0009	0.035172
ENSBTAG00000001729	DUS10_BOVIN	16:25895750-25936864	LOW	HIGH	15.6144	11.2171	-0.47718	0.0009	0.035172
ENSBTAG00000007343	PDLI7_BOVIN	7:40333460-40353545	LOW	HIGH	374.715	561.779	0.584211	0.0009	0.035172
ENSBTAG00000010050	COL16A1	2:122557457-122611951	LOW	HIGH	1.54766	0.972765	-0.66992	0.0009	0.035172
ENSBTAG00000016194	FBX32_BOVIN	14:17919822-17951894	LOW	HIGH	157.264	223.528	0.507264	0.0009	0.035172
ENSBTAG00000007331	A7MB83_BOVIN	1:123322466-123444003	LOW	HIGH	1.78686	1.05972	-0.75374	0.00095	0.036859
ENSBTAG00000014465	PAI1_BOVIN	25:36198559-36206859	LOW	HIGH	11.3474	7.78598	-0.54342	0.00095	0.036859
ENSBTAG00000010626	SHLB2_BOVIN	11:99506998-99524044	LOW	HIGH	5.4715	8.02969	0.55341	0.001	0.038251
ENSBTAG00000011406	TESK1	8:60207471-60219700	LOW	HIGH	38.0558	52.9117	0.47547	0.001	0.038251
ENSBTAG00000014211	FOXP4	23:15391989-15425174	LOW	HIGH	3.86133	5.7283	0.569011	0.001	0.038251
ENSBTAG00000014718	CST6	29:44766935-44768173	LOW	HIGH	53.2099	84.7962	0.672303	0.001	0.038251
ENSBTAG00000000575	TNC	8:105965497-106067887	LOW	HIGH	1.13232	0.652295	-0.79569	0.00105	0.039059
ENSBTAG00000001512	A5PKJ0_BOVIN	13:80577979-80612353	LOW	HIGH	7.1858	10.0565	0.484907	0.00105	0.039059
ENSBTAG00000002068	TAGL2_BOVIN	3:9878838-9886647	LOW	HIGH	34.8082	24.9448	-0.48069	0.00105	0.039059
ENSBTAG00000010179	COL5A3	7:15769154-15811269	LOW	HIGH	12.5161	8.86244	-0.49801	0.00105	0.039059
ENSBTAG00000014956	JSRP1	7:22700026-22703913	LOW	HIGH	292.664	413.745	0.499499	0.00105	0.039059
ENSBTAG00000015188	KLF6	13:44945067-44952151	LOW	HIGH	22.4296	16.155	-0.47342	0.00105	0.039059
ENSBTAG00000024000	ATOH8	11:48954368-48996567	LOW	HIGH	4.29709	6.48038	0.592718	0.00105	0.039059
ENSBTAG00000026344	MAFA	14:2426856-2427912	LOW	HIGH	26.4265	37.7737	0.515394	0.00105	0.039059
ENSBTAG00000005763	AKT1S1	18:56672751-56680246	LOW	HIGH	31.6469	43.1652	0.447806	0.0011	0.040364
ENSBTAG00000010082	COL15A1	8:64437275-64540739	LOW	HIGH	28.0914	20.0332	-0.48774	0.0011	0.040364
ENSBTAG00000019002	F1MIV2_BOVIN	9:73152788-73222966	LOW	HIGH	1.83123	1.03237	-0.82685	0.0011	0.040364
ENSBTAG00000038316	GPATCH8	19:44817718-44889648	LOW	HIGH	13.2719	9.55965	-0.47335	0.0011	0.040364
ENSBTAG00000000967	DET1	21:19928625-19953516	LOW	HIGH	9.83166	13.6006	0.468165	0.00115	0.04095
ENSBTAG00000005077	CXCL12	28:45410675-45418793	LOW	HIGH	13.0815	9.19034	-0.50933	0.00115	0.04095
ENSBTAG00000005140	NBL1	2:133632741-133634622	LOW	HIGH	24.9859	34.8683	0.480802	0.00115	0.04095
ENSBTAG00000007520	MARE2_BOVIN	24:22193148-22306884	LOW	HIGH	68.9239	95.7767	0.47467	0.00115	0.04095
ENSBTAG00000009717	FGL2_BOVIN	4:44236253-44240215	LOW	HIGH	11.0016	7.43401	-0.5655	0.00115	0.04095
ENSBTAG00000009972	INHA_BOVIN	2:108226857-108229830	LOW	HIGH	2.26052	1.129	-1.00161	0.00115	0.04095
ENSBTAG00000011045	RT36_BOVIN	20:10390981-10399140	LOW	HIGH	126.139	90.2047	-0.48374	0.00115	0.04095
ENSBTAG00000025452	SF3A2_BOVIN	7:22687236-22695545	LOW	HIGH	14.5013	20.6175	0.507685	0.00115	0.04095
ENSBTAG00000034529	HMGA1	23:8258749-8268920	LOW	HIGH	32.4582	44.0511	0.440595	0.00115	0.04095
ENSBTAG00000001968	A6QNT7_BOVIN	1:87007532-87017223	LOW	HIGH	4.94368	3.42546	-0.52929	0.00125	0.044076
ENSBTAG00000011139	CHLE_BOVIN	1:102337856-102409795	LOW	HIGH	1.37857	0.695431	-0.98719	0.00125	0.044076
ENSBTAG00000032436	-	17:53142510-53143425	LOW	HIGH	724.096	1072.45	0.566652	0.00125	0.044076
ENSBTAG00000003784	DNJC2_BOVIN	4:44769574-44803651	LOW	HIGH	20.0318	14.5082	-0.46543	0.0013	0.045249
ENSBTAG00000014401	Q29RN1_BOVIN	8:70354892-70384759	LOW	HIGH	21.3769	14.84	-0.52657	0.0013	0.045249
ENSBTAG00000022796	-	8:48953077-48954464	LOW	HIGH	2.27376	4.19676	0.884193	0.0013	0.045249
ENSBTAG00000044058	MFSD8	17:30144104-30181831	LOW	HIGH	2.91958	1.86635	-0.64554	0.0013	0.045249
ENSBTAG00000005714	ACTC_BOVIN	10:30361780-30367052	LOW	HIGH	296.79	142.042	-1.06313	0.00135	0.045955
ENSBTAG00000007211	ASB12	X:101228032-101492856	LOW	HIGH	145.864	203.88	0.48309	0.00135	0.045955
ENSBTAG00000013472	CO1A2_BOVIN	4:11624469-11661163	LOW	HIGH	95.9983	64.4887	-0.57396	0.00135	0.045955
ENSBTAG00000013923	Q0P598_BOVIN	11:19815844-19846493	LOW	HIGH	2.29272	1.3328	-0.7826	0.00135	0.045955
ENSBTAG00000016170	A2VDS4_BOVIN	15:35650714-35653362	LOW	HIGH	41.5897	56.9725	0.454041	0.00135	0.045955
ENSBTAG00000046172	QORL2_BOVIN	16:60833853-60866398	LOW	HIGH	11.2099	7.98642	-0.48915	0.00135	0.045955
ENSBTAG00000046282	A0JNK0_BOVIN	9:33941838-33947630	LOW	HIGH	24.126	33.5456	0.475535	0.00135	0.045955
ENSBTAG00000016768	SCN3B_BOVIN	15:34769328-34791462	LOW	HIGH	5.14555	8.43161	0.712482	0.0014	0.046775
ENSBTAG00000018901	CTIF	24:48769620-49013492	LOW	HIGH	3.33339	5.13503	0.623384	0.0014	0.046775
ENSBTAG00000021745	RAPSN	15:78463173-78475425	LOW	HIGH	49.9845	68.4823	0.45425	0.0014	0.046775
ENSBTAG00000038430	-	23:34219297-34219825	LOW	HIGH	3.66282	7.78986	1.08864	0.0014	0.046775
ENSBTAG00000047621	-	16:4998444-5005553	LOW	HIGH	7.88552	4.47604	-0.81698	0.0014	0.046775
ENSBTAG00000048160	TIGD5	14:2311789-2313733	LOW	HIGH	13.0703	18.051	0.465787	0.0014	0.046775
ENSBTAG00000004934	NEMF	10:42809221-42862866	LOW	HIGH	4.97141	3.40998	-0.54389	0.00145	0.047709
ENSBTAG00000009632	Q0P5K0_BOVIN	6:14136249-14171143	LOW	HIGH	10.1389	7.08451	-0.51716	0.00145	0.047709
ENSBTAG00000014001	MAP1A	21:55810060-55829462	LOW	HIGH	8.30478	12.2829	0.564642	0.00145	0.047709
ENSBTAG00000017851	F1MX52_BOVIN	11:105990343-106015000	LOW	HIGH	65.0712	88.5035	0.443715	0.00145	0.047709
ENSBTAG00000037651	S10A2_BOVIN	3:16869279-16872613	LOW	HIGH	65.4867	91.8622	0.488269	0.00145	0.047709
ENSBTAG00000007204	K2C80_BOVIN	5:27886966-27910785	LOW	HIGH	0.471165	0.985828	1.0651	0.0015	0.048615
ENSBTAG00000007624	A6QPQ3_BOVIN	22:32362148-32498351	LOW	HIGH	0.981783	0.550542	-0.83455	0.0015	0.048615
ENSBTAG00000008300	B8Y9S9_BOVIN	2:103881401-103950562	LOW	HIGH	14.2979	10.1224	-0.49824	0.0015	0.048615
ENSBTAG00000014119	A0JNH7_BOVIN	16:51848097-51947503	LOW	HIGH	6.76929	9.55015	0.496519	0.0015	0.048615
ENSBTAG00000017430	Q0P5A8_BOVIN	X:39805524-39808817	LOW	HIGH	4.74576	7.23115	0.607585	0.0015	0.048615
ENSBTAG00000005078	UCHL1_BOVIN	6:61796029-61807722	LOW	HIGH	9.31847	14.2393	0.611715	0.00155	0.049937
ENSBTAG00000018347	Q08DU3_BOVIN	8:38724602-38792047	LOW	HIGH	2.71443	1.65551	-0.71337	0.00155	0.049937

## Sheet: Table S10
Table S10. Differentially expressed genes for PUFA
gene_id	gene	locus	sample_1	sample_2	value_1	value_2	log2(fold_change)	p_value	q_value
ENSBTAG00000000575	TNC	8:105965497-106067887	LOW	HIGH	0.436465	1.15738	1.40693	5e-05	0.00784783
ENSBTAG00000001745	LUM_BOVIN	5:21037442-21044658	LOW	HIGH	12.4766	25.3224	1.02119	5e-05	0.00784783
ENSBTAG00000001890	LOC508354	1:70996326-71044754	LOW	HIGH	1.01845	2.29335	1.17108	5e-05	0.00784783
ENSBTAG00000002080	Q2HJ34_BOVIN	14:47005559-47013935	LOW	HIGH	5.92472	10.6344	0.843922	5e-05	0.00784783
ENSBTAG00000002278	FBN1	10:61877807-62142171	LOW	HIGH	8.30072	13.6885	0.72166	5e-05	0.00784783
ENSBTAG00000002755	ANKRD12	24:41913309-41975447	LOW	HIGH	1.92911	3.05516	0.663312	5e-05	0.00784783
ENSBTAG00000003338	LRRCC1	14:79805241-79848868	LOW	HIGH	3.19419	5.59053	0.807537	5e-05	0.00784783
ENSBTAG00000003806	A5PJT7_BOVIN	3:20228527-20233933	LOW	HIGH	3.89636	6.46192	0.729837	5e-05	0.00784783
ENSBTAG00000004602	Q1MW16_BOVIN	7:48063870-48069063	LOW	HIGH	20.7866	3.55269	-2.54867	5e-05	0.00784783
ENSBTAG00000004742	RUNX1	1:148678709-148773773	LOW	HIGH	0.832158	3.3705	2.01803	5e-05	0.00784783
ENSBTAG00000005714	ACTC_BOVIN	10:30361780-30367052	LOW	HIGH	47.0565	232.289	2.30345	5e-05	0.00784783
ENSBTAG00000006121	E1BP09_BOVIN	18:62435401-62438857	LOW	HIGH	6.83853	13.9796	1.03156	5e-05	0.00784783
ENSBTAG00000006424	TNNI3_BOVIN	18:62717574-62721350	LOW	HIGH	4.97689	1.87236	-1.41039	5e-05	0.00784783
ENSBTAG00000006447	ACSM3	25:18605634-18656582	LOW	HIGH	1.75037	0.448355	-1.96494	5e-05	0.00784783
ENSBTAG00000007331	A7MB83_BOVIN	1:123322466-123444003	LOW	HIGH	0.85228	1.67537	0.975078	5e-05	0.00784783
ENSBTAG00000007352	KCNC4	3:33302948-33325104	LOW	HIGH	25.4589	14.9295	-0.770007	5e-05	0.00784783
ENSBTAG00000007442	AKAP9	4:9162748-9303751	LOW	HIGH	1.73665	2.88262	0.731075	5e-05	0.00784783
ENSBTAG00000007596	A4IFA1_BOVIN	14:72386750-72399660	LOW	HIGH	2.14933	5.85919	1.44681	5e-05	0.00784783
ENSBTAG00000007816	-	6:87555287-87556157	LOW	HIGH	2.46542	8.1009	1.71625	5e-05	0.00784783
ENSBTAG00000008026	NEU1_BOVIN	13:52575277-52576188	LOW	HIGH	59.2377	29.3143	-1.01491	5e-05	0.00784783
ENSBTAG00000008074	C1QTNF6	5:75992621-75999893	LOW	HIGH	1.63286	3.5359	1.11468	5e-05	0.00784783
ENSBTAG00000008105	RBM38	13:59294499-59308857	LOW	HIGH	138.56	92.5974	-0.581464	5e-05	0.00784783
ENSBTAG00000008300	B8Y9S9_BOVIN	2:103881401-103950562	LOW	HIGH	8.59266	14.8446	0.788766	5e-05	0.00784783
ENSBTAG00000008763	CX064_BOVIN	X:10981500-10983415	LOW	HIGH	6.03159	13.1074	1.11977	5e-05	0.00784783
ENSBTAG00000009150	SPON1_BOVIN	15:38991043-39309268	LOW	HIGH	0.93604	1.78615	0.932214	5e-05	0.00784783
ENSBTAG00000010719	ANGL1_BOVIN	16:61559976-61718623	LOW	HIGH	2.11959	4.07424	0.942746	5e-05	0.00784783
ENSBTAG00000010977	SFRP3_BOVIN	2:13724667-13761787	LOW	HIGH	3.7396	6.43193	0.782366	5e-05	0.00784783
ENSBTAG00000011196	C1QB_BOVIN	2:130769171-130775911	LOW	HIGH	8.40592	13.913	0.726952	5e-05	0.00784783
ENSBTAG00000011252	RAD50	7:23062885-23169956	LOW	HIGH	2.84642	4.82042	0.760012	5e-05	0.00784783
ENSBTAG00000011465	MYBPH	16:760055-768350	LOW	HIGH	40.0569	69.9483	0.80424	5e-05	0.00784783
ENSBTAG00000011733	GIPC2_BOVIN	3:66795566-66895377	LOW	HIGH	1.09611	3.15024	1.52307	5e-05	0.00784783
ENSBTAG00000011766	C7	20:33549494-33606517	LOW	HIGH	5.47433	9.67091	0.820969	5e-05	0.00784783
ENSBTAG00000011824	A5D9E8_BOVIN	8:85453018-85468721	LOW	HIGH	9.26045	15.0133	0.697088	5e-05	0.00784783
ENSBTAG00000011847	ASPN_BOVIN	8:85499332-85524670	LOW	HIGH	1.24077	3.00876	1.27794	5e-05	0.00784783
ENSBTAG00000011866	PHS_BOVIN	28:27226794-27231724	LOW	HIGH	2.66439	0.737954	-1.8522	5e-05	0.00784783
ENSBTAG00000011976	Q148E6_BOVIN	3:99937184-99957408	LOW	HIGH	4.85209	2.57547	-0.913771	5e-05	0.00784783
ENSBTAG00000012046	JUNB_BOVIN	7:13851130-13852933	LOW	HIGH	48.5206	31.7183	-0.613279	5e-05	0.00784783
ENSBTAG00000012710	SLIB_BOVIN	13:66863224-66872531	LOW	HIGH	4.23216	0	#NAME?	5e-05	0.00784783
ENSBTAG00000012870	E1BGS3_BOVIN	23:4390361-4533900	LOW	HIGH	4.25193	7.47858	0.814647	5e-05	0.00784783
ENSBTAG00000013103	CO1A1_BOVIN	19:37088245-37104998	LOW	HIGH	48.4192	85.3346	0.817552	5e-05	0.00784783
ENSBTAG00000013472	CO1A2_BOVIN	4:11624469-11661163	LOW	HIGH	57.0626	99.3029	0.799291	5e-05	0.00784783
ENSBTAG00000013662	A7E303_BOVIN	1:43541935-43717619	LOW	HIGH	1.24953	2.16992	0.79626	5e-05	0.00784783
ENSBTAG00000014340	KERA	5:20995379-21002991	LOW	HIGH	0.704938	2.24005	1.66796	5e-05	0.00784783
ENSBTAG00000014818	MYLK3	18:15089440-15131888	LOW	HIGH	1.61765	3.18869	0.979066	5e-05	0.00784783
ENSBTAG00000014897	UNC5A	7:39677303-39692612	LOW	HIGH	1.79196	0.901179	-0.991651	5e-05	0.00784783
ENSBTAG00000015297	BANK1	6:24052978-24096194	LOW	HIGH	5.59473	13.7051	1.29257	5e-05	0.00784783
ENSBTAG00000015366	Q17QP5_BOVIN	4:50009881-50020466	LOW	HIGH	2.70212	5.25748	0.96028	5e-05	0.00784783
ENSBTAG00000015381	ARHGAP18	9:68712247-68845169	LOW	HIGH	6.17371	10.3559	0.746248	5e-05	0.00784783
ENSBTAG00000015978	F1N650_BOVIN	8:49624472-49642916	LOW	HIGH	11.5125	18.9228	0.716927	5e-05	0.00784783
ENSBTAG00000017071	A7MB82_BOVIN	20:39760049-39792323	LOW	HIGH	5.04024	7.89971	0.648307	5e-05	0.00784783
ENSBTAG00000017448	A2VE41_BOVIN	11:38338743-38408288	LOW	HIGH	4.51639	7.94514	0.814902	5e-05	0.00784783
ENSBTAG00000018671	DCUN1D2	12:90680189-90695973	LOW	HIGH	119.344	79.723	-0.582055	5e-05	0.00784783
ENSBTAG00000018909	-	4:67767892-68200912	LOW	HIGH	1.67398	4.35925	1.3808	5e-05	0.00784783
ENSBTAG00000019037	AQP4_BOVIN	24:30362737-30377272	LOW	HIGH	1.16569	2.57698	1.1445	5e-05	0.00784783
ENSBTAG00000019267	MMP2	18:23828637-23855657	LOW	HIGH	18.4193	29.0726	0.658441	5e-05	0.00784783
ENSBTAG00000019517	ELN	25:33787888-33820672	LOW	HIGH	12.0234	18.5876	0.628492	5e-05	0.00784783
ENSBTAG00000019730	SFRS18	9:51022632-51049299	LOW	HIGH	8.0426	13.102	0.704052	5e-05	0.00784783
ENSBTAG00000020072	CTHL4_BOVIN	GJ059556,1:9048-10420	LOW	HIGH	2.84064	7.70633	1.43983	5e-05	0.00784783
ENSBTAG00000021211	DERM_BOVIN	16:37106632-37143040	LOW	HIGH	14.0076	22.672	0.694702	5e-05	0.00784783
ENSBTAG00000022150	MXRA5	X:138878611-138902586	LOW	HIGH	0.680084	1.42139	1.06352	5e-05	0.00784783
ENSBTAG00000023659	MT2_BOVIN	18:24125365-24126333	LOW	HIGH	83.5912	147.148	0.815845	5e-05	0.00784783
ENSBTAG00000026909	-	10:87344475-87346625	LOW	HIGH	8.02191	12.712	0.664178	5e-05	0.00784783
ENSBTAG00000027020	COL5A2	2:7139737-7298551	LOW	HIGH	7.7552	12.3027	0.66574	5e-05	0.00784783
ENSBTAG00000027789	A8E658_BOVIN	2:26695351-26736067	LOW	HIGH	5.39585	8.83025	0.710605	5e-05	0.00784783
ENSBTAG00000030190	COL6A3	3:117409070-117482330	LOW	HIGH	13.2565	21.1476	0.6738	5e-05	0.00784783
ENSBTAG00000030845	MPEG1	15:83667091-83671187	LOW	HIGH	0.820466	1.63192	0.992053	5e-05	0.00784783
ENSBTAG00000038748	HBB_BOVIN	15:49022977-49024619	LOW	HIGH	8.14334	35.0183	2.10441	5e-05	0.00784783
ENSBTAG00000039035	F1MWU9_BOVIN	3:8027844-8029776	LOW	HIGH	1.20326	3.15899	1.39251	5e-05	0.00784783
ENSBTAG00000046282	A0JNK0_BOVIN	9:33941838-33947630	LOW	HIGH	27.3906	18.0304	-0.603248	5e-05	0.00784783
ENSBTAG00000002635	PGRP1_BOVIN	18:53946096-53948160	LOW	HIGH	1.44679	3.8648	1.41754	0.0001	0.0133704
ENSBTAG00000007173	F1MX49_BOVIN	6:71373512-71421283	LOW	HIGH	4.02734	6.16434	0.614118	0.0001	0.0133704
ENSBTAG00000009441	RBBP6	25:22459387-22493189	LOW	HIGH	3.34824	5.00376	0.579609	0.0001	0.0133704
ENSBTAG00000014465	PAI1_BOVIN	25:36198559-36206859	LOW	HIGH	6.47269	10.2605	0.664665	0.0001	0.0133704
ENSBTAG00000014534	EF1A1_BOVIN	9:13233553-13236949	LOW	HIGH	149.856	249.024	0.732705	0.0001	0.0133704
ENSBTAG00000015037	FAM59B	11:73292030-73307412	LOW	HIGH	5.18171	3.08841	-0.746563	0.0001	0.0133704
ENSBTAG00000015147	S10AA_BOVIN	3:18799611-18810545	LOW	HIGH	41.1583	62.4483	0.601481	0.0001	0.0133704
ENSBTAG00000015844	TFPI2_BOVIN	4:11035478-11039782	LOW	HIGH	11.1098	17.6265	0.665914	0.0001	0.0133704
ENSBTAG00000019733	ELTD1	3:65921136-66062039	LOW	HIGH	1.91224	3.20575	0.745397	0.0001	0.0133704
ENSBTAG00000024081	ECM2	8:85540500-85579683	LOW	HIGH	6.60028	10.5624	0.678344	0.0001	0.0133704
ENSBTAG00000039046	-	2:118596200-118598002	LOW	HIGH	0.23736	0.937448	1.98166	0.0001	0.0133704
ENSBTAG00000047537	Q17R04_BOVIN	28:25228950-25249032	LOW	HIGH	9.99133	15.2482	0.609889	0.0001	0.0133704
ENSBTAG00000003278	F1MY80_BOVIN	5:26202175-26206357	LOW	HIGH	32.2394	20.2321	-0.67218	0.00015	0.0188895
ENSBTAG00000008380	F1N157_BOVIN	10:15103980-15196986	LOW	HIGH	0.607785	1.26692	1.0597	0.00015	0.0188895
ENSBTAG00000008916	CYFIP2	7:71003539-71115619	LOW	HIGH	0.470826	1.0406	1.14415	0.00015	0.0188895
ENSBTAG00000022155	FSTL1_BOVIN	1:65742632-65802423	LOW	HIGH	23.0361	34.1564	0.568258	0.00015	0.0188895
ENSBTAG00000048135	-	20:71902470-71904001	LOW	HIGH	0.295604	1.5179	2.36034	0.00015	0.0188895
ENSBTAG00000005260	Q58DM6_BOVIN	6:38120577-38127577	LOW	HIGH	0.623545	2.61807	2.06994	0.0002	0.0225625
ENSBTAG00000006182	-	8:88081847-88083087	LOW	HIGH	0.446287	1.6122	1.85299	0.0002	0.0225625
ENSBTAG00000007130	ESF1	13:7466617-7532561	LOW	HIGH	1.38142	2.31163	0.742766	0.0002	0.0225625
ENSBTAG00000007268	F13A_BOVIN	23:48633935-48776698	LOW	HIGH	2.3507	3.77238	0.682382	0.0002	0.0225625
ENSBTAG00000008403	ROCK1	24:35445609-35519082	LOW	HIGH	3.25693	4.90794	0.591602	0.0002	0.0225625
ENSBTAG00000011613	PLST_BOVIN	X:71709927-71806536	LOW	HIGH	6.85381	10.0883	0.557704	0.0002	0.0225625
ENSBTAG00000012409	Q2KJC7_BOVIN	12:24241936-24276486	LOW	HIGH	0.4776	1.75262	1.87564	0.0002	0.0225625
ENSBTAG00000014447	A4IFF4_BOVIN	2:127164651-127202531	LOW	HIGH	10.3747	7.08402	-0.550433	0.0002	0.0225625
ENSBTAG00000031599	CTHL3_BOVIN	22:52167380-52169563	LOW	HIGH	0.33462	1.52745	2.19053	0.0002	0.0225625
ENSBTAG00000035959	-	23:29961278-29962663	LOW	HIGH	0.975738	2.20349	1.17523	0.0002	0.0225625
ENSBTAG00000001968	A6QNT7_BOVIN	1:87007532-87017223	LOW	HIGH	3.08287	4.72869	0.617167	0.00025	0.0250694
ENSBTAG00000004159	E1BJ27_BOVIN	11:27260474-27263699	LOW	HIGH	21.0082	13.9945	-0.586091	0.00025	0.0250694
ENSBTAG00000004950	RNBR_BOVIN	10:26288222-26289852	LOW	HIGH	9.44798	15.3706	0.702099	0.00025	0.0250694
ENSBTAG00000007741	CRLF1	7:4522622-4530594	LOW	HIGH	0.353167	1.11128	1.6538	0.00025	0.0250694
ENSBTAG00000008140	A5D7B7_BOVIN	2:34297725-34376828	LOW	HIGH	0.738533	1.48706	1.00973	0.00025	0.0250694
ENSBTAG00000013905	A7Z065_BOVIN	26:31387331-31425414	LOW	HIGH	5.77753	8.45213	0.548863	0.00025	0.0250694
ENSBTAG00000013982	UACA	10:17516708-17559258	LOW	HIGH	18.2233	27.3912	0.58793	0.00025	0.0250694
ENSBTAG00000018497	Q17QZ6_BOVIN	2:80858086-80871118	LOW	HIGH	5.12797	7.71762	0.58977	0.00025	0.0250694
ENSBTAG00000019347	A6H734_BOVIN	19:40226035-40293157	LOW	HIGH	3.50321	5.40721	0.626205	0.00025	0.0250694
ENSBTAG00000022622	CISH_BOVIN	22:50320204-50325617	LOW	HIGH	11.3101	7.51243	-0.590263	0.00025	0.0250694
ENSBTAG00000033330	HOXD11	2:20839235-20841537	LOW	HIGH	2.08824	0.630591	-1.72751	0.00025	0.0250694
ENSBTAG00000038849	TRDN	9:28071826-28219689	LOW	HIGH	151.159	224.657	0.571662	0.00025	0.0250694
ENSBTAG00000005077	CXCL12	28:45410675-45418793	LOW	HIGH	9.41928	13.9562	0.567223	0.0003	0.0285
ENSBTAG00000007153	C1QA_BOVIN	2:130792854-130795743	LOW	HIGH	11.6794	18.1978	0.639804	0.0003	0.0285
ENSBTAG00000010179	COL5A3	7:15769154-15811269	LOW	HIGH	8.09831	11.5613	0.513612	0.0003	0.0285
ENSBTAG00000014665	ATS2_BOVIN	7:1956351-2165242	LOW	HIGH	2.72776	4.19806	0.622007	0.0003	0.0285
ENSBTAG00000019669	C163A_BOVIN	5:102245936-102278444	LOW	HIGH	1.67757	2.77553	0.726391	0.0003	0.0285
ENSBTAG00000021176	CRLD2_BOVIN	18:10985131-11050904	LOW	HIGH	8.82008	13.168	0.578173	0.0003	0.0285
ENSBTAG00000007312	C0IP18_BOVIN	7:17811221-17814125	LOW	HIGH	1.861	4.33795	1.22093	0.00035	0.0321229
ENSBTAG00000015919	Q0II30_BOVIN	6:91597121-91723390	LOW	HIGH	4.42882	2.45583	-0.850715	0.00035	0.0321229
ENSBTAG00000018137	A2MG_BOVIN	5:101298126-101346611	LOW	HIGH	16.1608	23.6647	0.550244	0.00035	0.0321229
ENSBTAG00000038630	KLHL34	X:128884988-128886938	LOW	HIGH	36.1553	24.5137	-0.560615	0.00035	0.0321229
ENSBTAG00000008528	SLC25A1	17:74633474-74635952	LOW	HIGH	39.284	27.1194	-0.534616	0.0004	0.0358017
ENSBTAG00000012237	AEBP1	4:77881912-77891706	LOW	HIGH	3.38499	5.60103	0.726542	0.0004	0.0358017
ENSBTAG00000019568	A7E3B8_BOVIN	8:17175778-17268677	LOW	HIGH	1.70608	2.97105	0.800288	0.0004	0.0358017
ENSBTAG00000008611	IBP4_BOVIN	19:41326677-41338255	LOW	HIGH	10.7969	15.8962	0.558062	0.00045	0.0393024
ENSBTAG00000011578	Q0VD03_BOVIN	15:66454330-66541790	LOW	HIGH	7.61175	11.9125	0.646179	0.00045	0.0393024
ENSBTAG00000017135	CATS_BOVIN	3:20024301-20047228	LOW	HIGH	5.85537	8.87169	0.599448	0.00045	0.0393024
ENSBTAG00000001835	CXA1_BOVIN	9:30127785-30140793	LOW	HIGH	1.78394	2.89052	0.696264	0.0005	0.0426378
ENSBTAG00000011193	Q1RMH5_BOVIN	2:130783986-130788357	LOW	HIGH	6.27036	10.2088	0.703193	0.0005	0.0426378
ENSBTAG00000013919	BoLA-DRB3	23:25458593-25476944	LOW	HIGH	17.2611	25.0871	0.539418	0.0005	0.0426378
ENSBTAG00000010793	A5PKA3_BOVIN	1:57819992-57855630	LOW	HIGH	17.4497	25.5282	0.548892	0.00055	0.0458192
ENSBTAG00000016563	GOLGA4	22:10813997-10923960	LOW	HIGH	33.7725	50.9047	0.591947	0.00055	0.0458192
ENSBTAG00000026995	Q3SYT5_BOVIN	21:49612518-49618556	LOW	HIGH	10.6638	14.9794	0.490259	0.00055	0.0458192
ENSBTAG00000013923	Q0P598_BOVIN	11:19815844-19846493	LOW	HIGH	1.27029	2.22422	0.808139	0.0006	0.0496031

[truncated: 4 more sheets: Table S11, Table S12, Table S13, Table S14]
